# Supplementary material for: Multi-Trait Genomic Prediction Models Enhance the Predictive Ability of Grain Trace Elements in Rice
Source: Front Genet. 2022 Jun 22;13:883853. doi: 10.3389/fgene.2022.883853 (PMC9257107; doi:10.3389/fgene.2022.883853)
Supplement: Supplementary file 1 [file Table2.xlsx]

## Sheet: Sheet1
Supplementary Table 12 Traits-associated SNPs for Zn, Cu, and Cd from genome-wide association study (GWAS) based on the total population
Zn				Cu				Cd
Chromosome	Physical position (bp)	p-value		Chromosome	Physical position (bp)	p-value		Chromosome	Physical position (bp)	p-value
1	12494	0.328554		1	12494	0.697119		1	12494	0.857959
1	61236	0.0769649		1	61236	0.404941		1	61236	0.540269
1	80537	0.0459374		1	80537	0.0168214		1	80537	0.500979
1	100212	0.414845		1	100212	0.967005		1	100212	0.942179
1	106177	0.0864199		1	106177	0.30285		1	106177	0.871099
1	127351	0.0890252		1	127351	0.195561		1	127351	0.463413
1	133807	0.457702		1	133807	0.217445		1	133807	0.889725
1	162143	0.223699		1	162143	0.0283472		1	162143	0.536522
1	176710	0.410344		1	176710	0.323009		1	176710	0.337009
1	220320	0.210796		1	220320	0.121006		1	220320	0.328698
1	224738	0.897591		1	224738	0.766712		1	224738	0.18882
1	234280	0.609946		1	234280	0.34425		1	234280	0.366204
1	239903	0.676203		1	239903	0.200695		1	239903	0.975963
1	245880	0.585802		1	245880	0.141892		1	245880	0.56387
1	252038	0.256149		1	252038	0.72432		1	252038	0.239621
1	292299	0.719749		1	292299	0.823899		1	292299	0.764605
1	314376	0.800232		1	314376	0.236888		1	314376	0.774523
1	325525	0.912436		1	325525	0.245545		1	325525	0.670345
1	336778	0.798357		1	336778	0.252581		1	336778	0.237385
1	370524	0.71813		1	370524	0.251232		1	370524	0.200377
1	383551	0.0361878		1	383551	0.110922		1	383551	0.998883
1	407910	0.128171		1	407910	0.722084		1	407910	0.428413
1	408821	0.498917		1	408821	0.858181		1	408821	0.812122
1	434261	0.170475		1	434261	0.382362		1	434261	0.0330114
1	435643	0.58939		1	435643	0.837513		1	435643	0.429141
1	457849	0.931847		1	457849	0.889395		1	457849	0.788276
1	489614	0.959888		1	489614	0.827382		1	489614	0.586579
1	492119	0.695913		1	492119	0.79691		1	492119	0.777535
1	511153	0.570905		1	511153	0.603151		1	511153	0.917571
1	560788	0.650778		1	560788	0.878476		1	560788	0.934805
1	578958	0.688311		1	578958	0.682997		1	578958	0.243157
1	596439	0.821897		1	596439	0.836166		1	596439	0.402818
1	610239	0.578064		1	610239	0.612038		1	610239	0.772899
1	616145	0.835467		1	616145	0.294142		1	616145	0.830242
1	623502	0.820422		1	623502	0.451031		1	623502	0.256756
1	637776	0.360475		1	637776	0.135233		1	637776	0.145145
1	651719	0.158663		1	651719	0.227137		1	651719	0.391912
1	655203	0.300467		1	655203	0.0912659		1	655203	0.103482
1	677567	0.219761		1	677567	0.22073		1	677567	0.147932
1	686196	0.598307		1	686196	0.729416		1	686196	0.396642
1	716547	0.391534		1	716547	0.871988		1	716547	0.863036
1	745427	0.0848196		1	745427	0.836197		1	745427	0.855547
1	771309	0.00919543		1	771309	0.00567772		1	771309	0.203376
1	795205	0.674477		1	795205	0.118408		1	795205	0.688072
1	806826	0.57434		1	806826	0.350763		1	806826	0.562546
1	813980	0.234615		1	813980	0.215291		1	813980	0.312772
1	820653	0.796776		1	820653	0.264819		1	820653	0.729551
1	832444	0.839327		1	832444	0.429652		1	832444	0.400739
1	837735	0.350567		1	837735	0.210357		1	837735	0.152473
1	851078	0.210891		1	851078	0.619781		1	851078	0.964959
1	857275	0.40501		1	857275	0.958742		1	857275	0.884577
1	858659	0.734229		1	858659	0.419245		1	858659	0.500641
1	872824	0.903925		1	872824	0.701546		1	872824	0.592236
1	895924	0.273816		1	895924	0.856499		1	895924	0.931312
1	907042	0.362699		1	907042	0.765489		1	907042	0.280576
1	912953	0.633488		1	912953	0.706091		1	912953	0.252891
1	919844	0.250956		1	919844	0.596753		1	919844	0.892397
1	929472	0.824942		1	929472	0.0487737		1	929472	0.967463
1	939382	0.649628		1	939382	0.453018		1	939382	0.895021
1	947008	0.964238		1	947008	0.955624		1	947008	0.386202
1	949720	0.731409		1	949720	0.261745		1	949720	0.637678
1	958106	0.740788		1	958106	0.969637		1	958106	0.0446203
1	961626	0.559133		1	961626	0.588284		1	961626	0.939876
1	965198	0.718363		1	965198	0.934546		1	965198	0.356231
1	970950	0.440832		1	970950	0.871735		1	970950	0.0787347
1	975312	0.404443		1	975312	0.930086		1	975312	0.351153
1	980580	0.955471		1	980580	0.285935		1	980580	0.826851
1	988231	0.652404		1	988231	0.757594		1	988231	0.362894
1	990017	0.646092		1	990017	0.204845		1	990017	0.20916
1	993195	0.34357		1	993195	0.12287		1	993195	0.49243
1	1045240	0.899962		1	1045240	0.25082		1	1045240	0.203987
1	1068647	0.6073		1	1068647	0.682254		1	1068647	0.726523
1	1099217	0.264853		1	1099217	0.597299		1	1099217	0.234698
1	1113429	0.786198		1	1113429	0.670556		1	1113429	0.900725
1	1119717	0.42623		1	1119717	0.445977		1	1119717	0.20516
1	1133196	0.617768		1	1133196	0.293764		1	1133196	0.695903
1	1139415	0.1196		1	1139415	0.585395		1	1139415	0.177675
1	1150951	0.585289		1	1150951	0.112724		1	1150951	0.373022
1	1207415	0.207946		1	1207415	0.53563		1	1207415	0.632073
1	1210247	0.313769		1	1210247	0.184259		1	1210247	0.403909
1	1244595	0.589267		1	1244595	0.638907		1	1244595	0.894008
1	1276144	0.806097		1	1276144	0.386503		1	1276144	0.85009
1	1300009	0.607502		1	1300009	0.654725		1	1300009	0.0913927
1	1314862	0.706072		1	1314862	0.136898		1	1314862	0.852995
1	1336372	0.0727884		1	1336372	0.00147322		1	1336372	0.261265
1	1355858	0.293211		1	1355858	0.950479		1	1355858	0.92066
1	1372343	0.767842		1	1372343	0.759578		1	1372343	0.327195
1	1373173	0.857214		1	1373173	0.00664745		1	1373173	0.13145
1	1393160	0.641287		1	1393160	0.0478025		1	1393160	0.110166
1	1450933	0.976345		1	1450933	0.102435		1	1450933	0.102061
1	1471797	0.564168		1	1471797	0.214129		1	1471797	0.12279
1	1506785	0.606656		1	1506785	0.0799523		1	1506785	0.446195
1	1589960	0.465793		1	1589960	0.665797		1	1589960	0.99432
1	1611031	0.273554		1	1611031	0.0422226		1	1611031	0.349856
1	1637282	0.112519		1	1637282	0.190617		1	1637282	0.132966
1	1684358	0.595206		1	1684358	0.239075		1	1684358	0.551429
1	1732062	0.305488		1	1732062	0.511261		1	1732062	0.15069
1	1822981	0.0665575		1	1822981	0.727474		1	1822981	0.270899
1	1828393	0.850024		1	1828393	0.572198		1	1828393	0.657671
1	1842944	0.542237		1	1842944	0.782168		1	1842944	0.708086
1	1881821	0.496573		1	1881821	0.199417		1	1881821	0.747303
1	1885671	0.519535		1	1885671	0.718492		1	1885671	0.913765
1	1912657	0.971872		1	1912657	0.927542		1	1912657	0.832901
1	1924531	0.817793		1	1924531	0.597285		1	1924531	0.142523
1	1943745	0.28839		1	1943745	0.896932		1	1943745	0.358705
1	1965459	0.639772		1	1965459	0.865521		1	1965459	0.931418
1	1986956	0.0598995		1	1986956	0.493452		1	1986956	0.956872
1	1995568	0.521901		1	1995568	0.792361		1	1995568	0.385785
1	2009600	0.14324		1	2009600	0.076372		1	2009600	0.956372
1	2012543	0.923451		1	2012543	0.188153		1	2012543	0.769176
1	2021078	0.0325351		1	2021078	0.728319		1	2021078	0.613311
1	2023614	0.0182506		1	2023614	0.00161783		1	2023614	0.384218
1	2032201	0.783202		1	2032201	0.68471		1	2032201	0.84465
1	2039232	0.727427		1	2039232	0.979569		1	2039232	0.865658
1	2089360	0.186909		1	2089360	0.511328		1	2089360	0.263927
1	2107638	0.875381		1	2107638	0.0473043		1	2107638	0.382281
1	2119708	0.181032		1	2119708	0.00179454		1	2119708	0.250667
1	2127324	0.388852		1	2127324	0.0765747		1	2127324	0.337427
1	2133677	0.176235		1	2133677	0.741533		1	2133677	0.0582401
1	2136045	0.53395		1	2136045	0.372905		1	2136045	0.97458
1	2143740	0.925982		1	2143740	0.0537593		1	2143740	0.68646
1	2167900	0.288697		1	2167900	0.286814		1	2167900	0.949369
1	2168764	0.559916		1	2168764	0.444902		1	2168764	0.254716
1	2210090	0.240986		1	2210090	0.67077		1	2210090	0.742785
1	2236753	0.09993		1	2236753	0.49171		1	2236753	0.21614
1	2243405	0.698374		1	2243405	0.911115		1	2243405	0.780051
1	2258447	0.888226		1	2258447	0.579478		1	2258447	0.816051
1	2290119	0.562138		1	2290119	0.622002		1	2290119	0.314661
1	2326636	0.326946		1	2326636	0.444267		1	2326636	0.729106
1	2334041	0.151102		1	2334041	0.896993		1	2334041	0.994981
1	2343179	0.353931		1	2343179	0.576286		1	2343179	0.2361
1	2377932	0.79484		1	2377932	0.111423		1	2377932	0.571003
1	2397889	0.53377		1	2397889	0.22247		1	2397889	0.021838
1	2406014	0.693857		1	2406014	0.79616		1	2406014	0.0837866
1	2420768	0.527741		1	2420768	0.280411		1	2420768	0.125721
1	2437289	0.220745		1	2437289	0.533408		1	2437289	0.823483
1	2450216	0.378004		1	2450216	0.893		1	2450216	0.907628
1	2476487	0.3557		1	2476487	0.45082		1	2476487	0.868215
1	2488013	0.213685		1	2488013	0.0847904		1	2488013	0.346274
1	2510822	0.0993163		1	2510822	0.00114849		1	2510822	0.101458
1	2511193	0.173513		1	2511193	0.724914		1	2511193	0.841983
1	2526248	0.378719		1	2526248	0.0571921		1	2526248	0.0144833
1	2537253	0.50729		1	2537253	0.213152		1	2537253	0.435163
1	2550124	0.987937		1	2550124	0.15156		1	2550124	0.347643
1	2558065	0.111849		1	2558065	0.796955		1	2558065	0.928218
1	2583186	0.800475		1	2583186	0.591231		1	2583186	0.0621639
1	2596674	0.57075		1	2596674	0.246523		1	2596674	0.0333911
1	2623680	0.581371		1	2623680	0.0549778		1	2623680	0.135531
1	2647581	0.431741		1	2647581	0.176952		1	2647581	0.172592
1	2662587	0.272659		1	2662587	0.293443		1	2662587	0.129743
1	2698144	0.921828		1	2698144	0.0196041		1	2698144	0.0155864
1	2699774	0.263201		1	2699774	0.823858		1	2699774	0.034975
1	2732965	0.704668		1	2732965	0.228523		1	2732965	0.0242839
1	2739073	0.245677		1	2739073	0.977445		1	2739073	0.582048
1	2754626	0.841612		1	2754626	0.812026		1	2754626	0.239959
1	2776227	0.260611		1	2776227	0.433965		1	2776227	0.0542932
1	2791445	0.210147		1	2791445	0.30595		1	2791445	0.965137
1	2817647	0.289881		1	2817647	0.713577		1	2817647	0.00751801
1	2837141	0.459671		1	2837141	0.827449		1	2837141	0.364832
1	2850621	0.943317		1	2850621	0.493797		1	2850621	0.784244
1	2883442	0.41497		1	2883442	0.428155		1	2883442	0.235951
1	2915292	0.304691		1	2915292	0.51686		1	2915292	0.485551
1	2938561	0.648957		1	2938561	0.372797		1	2938561	0.304541
1	2944218	0.433543		1	2944218	0.448651		1	2944218	0.404898
1	2953258	0.626383		1	2953258	0.233108		1	2953258	0.842894
1	2991540	0.0396014		1	2991540	0.989039		1	2991540	0.276932
1	3010931	0.303436		1	3010931	0.900215		1	3010931	0.361653
1	3051363	0.224263		1	3051363	0.0456987		1	3051363	0.813086
1	3084520	0.423849		1	3084520	0.847976		1	3084520	0.357978
1	3115224	0.677994		1	3115224	0.774966		1	3115224	0.932908
1	3120964	0.360033		1	3120964	0.211953		1	3120964	0.0211814
1	3132462	0.565509		1	3132462	0.559467		1	3132462	0.528504
1	3133243	0.158299		1	3133243	0.887972		1	3133243	0.215959
1	3157020	0.33732		1	3157020	0.576638		1	3157020	0.0322711
1	3168627	0.521015		1	3168627	0.170485		1	3168627	0.00132436
1	3193100	0.330129		1	3193100	0.718006		1	3193100	0.998153
1	3201444	0.817173		1	3201444	0.121633		1	3201444	0.261272
1	3203271	0.232071		1	3203271	0.686853		1	3203271	0.882769
1	3206218	0.76352		1	3206218	0.799527		1	3206218	0.155532
1	3217397	0.203319		1	3217397	0.562765		1	3217397	0.125992
1	3229324	0.484563		1	3229324	0.970963		1	3229324	0.502785
1	3236624	0.92934		1	3236624	0.0871427		1	3236624	0.636496
1	3245349	0.724655		1	3245349	0.954989		1	3245349	0.744271
1	3249378	0.934451		1	3249378	0.715328		1	3249378	0.337644
1	3251782	0.996826		1	3251782	0.182302		1	3251782	0.692271
1	3256743	0.247989		1	3256743	0.668716		1	3256743	0.642762
1	3269165	0.452638		1	3269165	0.159763		1	3269165	0.242851
1	3281624	0.745622		1	3281624	0.822119		1	3281624	0.376955
1	3289543	0.696563		1	3289543	0.1615		1	3289543	0.679898
1	3304633	0.494721		1	3304633	0.311422		1	3304633	0.224683
1	3323817	0.449889		1	3323817	0.188511		1	3323817	0.374503
1	3372065	0.224342		1	3372065	0.304254		1	3372065	0.696222
1	3383781	0.529419		1	3383781	0.487225		1	3383781	0.611016
1	3430369	0.503935		1	3430369	0.579216		1	3430369	0.864466
1	3430753	0.804994		1	3430753	0.417641		1	3430753	0.761609
1	3434374	0.509861		1	3434374	0.614216		1	3434374	0.510073
1	3435003	0.134613		1	3435003	0.808378		1	3435003	0.389619
1	3443820	0.266535		1	3443820	0.00850541		1	3443820	0.138828
1	3456856	0.122709		1	3456856	0.053544		1	3456856	0.770604
1	3617397	0.167622		1	3617397	0.0922854		1	3617397	0.0524387
1	3691445	0.952155		1	3691445	0.118836		1	3691445	0.705237
1	3762937	0.999057		1	3762937	0.51344		1	3762937	0.404883
1	3791129	0.671956		1	3791129	0.530857		1	3791129	0.457181
1	3803450	0.612497		1	3803450	0.262373		1	3803450	0.859588
1	3847802	0.599034		1	3847802	0.646775		1	3847802	0.384803
1	3854335	0.639511		1	3854335	0.731949		1	3854335	0.151429
1	3882785	0.470371		1	3882785	0.526281		1	3882785	0.59134
1	3892566	0.919953		1	3892566	0.354467		1	3892566	0.592125
1	3937681	0.496555		1	3937681	0.39952		1	3937681	0.776366
1	4000377	0.593336		1	4000377	0.665949		1	4000377	0.87125
1	4032188	0.61892		1	4032188	0.385734		1	4032188	0.622856
1	4072267	0.984508		1	4072267	0.535033		1	4072267	0.736582
1	4095844	0.831864		1	4095844	0.697438		1	4095844	0.639162
1	4142390	0.652972		1	4142390	0.249524		1	4142390	0.884528
1	4176206	0.518653		1	4176206	0.607204		1	4176206	0.444381
1	4225397	0.402576		1	4225397	0.693562		1	4225397	0.165855
1	4283884	0.465139		1	4283884	0.332811		1	4283884	0.0957722
1	4351199	0.106415		1	4351199	0.528806		1	4351199	0.48025
1	4352657	0.034628		1	4352657	0.556112		1	4352657	0.152386
1	4428419	0.319714		1	4428419	0.135995		1	4428419	0.612872
1	4471324	0.104003		1	4471324	0.202283		1	4471324	0.141951
1	4482039	0.548969		1	4482039	0.580847		1	4482039	0.512862
1	4487052	0.535767		1	4487052	0.46412		1	4487052	0.145661
1	4518640	0.895554		1	4518640	0.463785		1	4518640	0.167241
1	4556820	0.445291		1	4556820	0.472807		1	4556820	0.861622
1	4575464	0.957918		1	4575464	0.821355		1	4575464	0.267059
1	4593573	0.648186		1	4593573	0.775942		1	4593573	0.463354
1	4616072	0.726456		1	4616072	0.529059		1	4616072	0.426259
1	4672354	0.897643		1	4672354	0.906429		1	4672354	0.580175
1	4750508	0.856226		1	4750508	0.530805		1	4750508	0.141138
1	4786377	0.343823		1	4786377	0.165249		1	4786377	0.89779
1	4809057	0.716607		1	4809057	0.365234		1	4809057	0.336482
1	4809341	0.305509		1	4809341	0.258681		1	4809341	0.60069
1	4816296	0.421076		1	4816296	0.625226		1	4816296	0.221105
1	4863120	0.827489		1	4863120	0.278706		1	4863120	0.108382
1	4909414	0.301744		1	4909414	0.181146		1	4909414	0.124716
1	4920184	0.400882		1	4920184	0.956547		1	4920184	0.256467
1	4939013	0.244992		1	4939013	0.46865		1	4939013	0.00197489
1	4953102	0.161297		1	4953102	0.0786393		1	4953102	0.0514293
1	4954519	0.999577		1	4954519	0.411788		1	4954519	0.978758
1	5015859	0.166352		1	5015859	0.838971		1	5015859	0.55001
1	5026386	0.819523		1	5026386	0.133749		1	5026386	0.0158694
1	5079993	0.945959		1	5079993	0.521867		1	5079993	0.174391
1	5087894	0.0881915		1	5087894	0.854629		1	5087894	0.790565
1	5130840	0.586097		1	5130840	0.771729		1	5130840	0.982605
1	5135041	0.656404		1	5135041	0.348737		1	5135041	0.569074
1	5150671	0.824011		1	5150671	0.345585		1	5150671	0.753299
1	5170246	0.590142		1	5170246	0.367754		1	5170246	0.361434
1	5180770	0.711889		1	5180770	0.450897		1	5180770	0.456321
1	5191275	0.647206		1	5191275	0.313713		1	5191275	0.562323
1	5200715	0.272186		1	5200715	0.107881		1	5200715	0.48181
1	5211521	0.187459		1	5211521	0.980488		1	5211521	0.330404
1	5232262	0.328356		1	5232262	0.354092		1	5232262	0.798057
1	5262690	0.60216		1	5262690	0.119151		1	5262690	0.117047
1	5281296	0.556881		1	5281296	0.335636		1	5281296	0.942305
1	5305451	0.192757		1	5305451	0.00318695		1	5305451	0.0284868
1	5333771	0.121694		1	5333771	0.727142		1	5333771	0.168649
1	5350034	0.674436		1	5350034	0.127777		1	5350034	0.058542
1	5367838	0.530777		1	5367838	0.534676		1	5367838	0.823653
1	5383698	0.949136		1	5383698	0.698627		1	5383698	0.995994
1	5426523	0.136385		1	5426523	0.38314		1	5426523	0.161131
1	5460679	0.598723		1	5460679	0.221027		1	5460679	0.98255
1	5473035	0.65321		1	5473035	0.487215		1	5473035	0.12178
1	5512284	0.256452		1	5512284	0.302665		1	5512284	0.596769
1	5512887	0.245528		1	5512887	0.79615		1	5512887	0.325944
1	5549665	0.500807		1	5549665	0.826691		1	5549665	0.989335
1	5591684	0.338346		1	5591684	0.691197		1	5591684	0.823677
1	5599583	0.837693		1	5599583	0.855564		1	5599583	0.787615
1	5622335	0.197672		1	5622335	0.120899		1	5622335	0.210511
1	5660125	0.116707		1	5660125	0.00234217		1	5660125	0.201197
1	5691017	0.0986106		1	5691017	0.0946271		1	5691017	0.443177
1	5713284	0.486498		1	5713284	0.433134		1	5713284	0.0168949
1	5755004	0.638266		1	5755004	0.392402		1	5755004	0.882268
1	5782863	0.528918		1	5782863	0.274504		1	5782863	0.0926341
1	5807159	0.0389929		1	5807159	0.604208		1	5807159	0.942406
1	5833255	0.0178647		1	5833255	0.940192		1	5833255	0.713186
1	5833420	0.0550955		1	5833420	0.0905309		1	5833420	0.392455
1	5848448	0.510484		1	5848448	0.994738		1	5848448	0.744524
1	5860528	0.105178		1	5860528	0.760792		1	5860528	0.206033
1	5869078	0.0437902		1	5869078	0.736237		1	5869078	0.290002
1	5920975	0.0723372		1	5920975	0.1567		1	5920975	0.229253
1	5945134	0.00525011		1	5945134	0.000873365		1	5945134	0.00984539
1	5964203	0.24062		1	5964203	0.876462		1	5964203	0.0451842
1	5975821	0.207421		1	5975821	0.0975064		1	5975821	0.156297
1	5995401	0.0995		1	5995401	0.360082		1	5995401	0.737514
1	6039976	0.0345001		1	6039976	0.125755		1	6039976	0.0965085
1	6050065	0.0628157		1	6050065	0.00222725		1	6050065	0.04843
1	6063104	0.201763		1	6063104	0.0473793		1	6063104	0.463524
1	6073728	0.170679		1	6073728	0.069232		1	6073728	0.0843555
1	6090085	0.220268		1	6090085	0.15591		1	6090085	0.644709
1	6111064	0.218489		1	6111064	0.812577		1	6111064	0.756921
1	6157277	0.380237		1	6157277	0.542538		1	6157277	0.859587
1	6175806	0.965026		1	6175806	0.953609		1	6175806	0.526386
1	6211326	0.584633		1	6211326	0.585135		1	6211326	0.013574
1	6235062	0.19563		1	6235062	0.547134		1	6235062	0.752664
1	6278933	0.952715		1	6278933	0.434006		1	6278933	0.788345
1	6304203	0.874169		1	6304203	0.448268		1	6304203	0.498296
1	6322480	0.751403		1	6322480	0.0852288		1	6322480	0.493109
1	6338710	0.44965		1	6338710	0.464003		1	6338710	0.105327
1	6350963	0.239726		1	6350963	0.270488		1	6350963	0.193347
1	6369534	0.559316		1	6369534	0.118299		1	6369534	0.708087
1	6382177	0.544224		1	6382177	0.463415		1	6382177	0.839675
1	6427465	0.431585		1	6427465	0.0378252		1	6427465	0.0691398
1	6466394	0.87779		1	6466394	0.7641		1	6466394	0.998353
1	6539648	0.302957		1	6539648	0.258692		1	6539648	0.253075
1	6595111	0.681122		1	6595111	0.808134		1	6595111	0.462075
1	6616552	0.00319236		1	6616552	0.535575		1	6616552	0.0297685
1	6622258	0.585083		1	6622258	0.663284		1	6622258	0.813235
1	6647745	0.428513		1	6647745	0.329235		1	6647745	0.341119
1	6703671	0.473739		1	6703671	0.0998106		1	6703671	0.136567
1	6731330	0.517584		1	6731330	0.476504		1	6731330	0.7644
1	6765382	0.166141		1	6765382	0.594007		1	6765382	0.0255246
1	6801849	0.0773117		1	6801849	0.729781		1	6801849	0.353933
1	6813732	0.909433		1	6813732	0.698581		1	6813732	0.448378
1	6844893	0.454391		1	6844893	0.804368		1	6844893	0.22821
1	6863114	0.687588		1	6863114	0.99362		1	6863114	0.00355004
1	6888759	0.970952		1	6888759	0.618902		1	6888759	0.702013
1	6945166	0.75676		1	6945166	0.00980279		1	6945166	0.0942078
1	6955155	0.0291832		1	6955155	0.93729		1	6955155	0.0131673
1	6972446	0.553682		1	6972446	0.845349		1	6972446	0.36479
1	6981894	0.215889		1	6981894	0.726088		1	6981894	0.0471532
1	6999238	0.129443		1	6999238	0.93178		1	6999238	0.913115
1	7036119	0.44439		1	7036119	0.624337		1	7036119	0.702792
1	7069794	0.761939		1	7069794	0.692185		1	7069794	0.957698
1	7077941	0.663117		1	7077941	0.0705709		1	7077941	0.331782
1	7138466	0.771308		1	7138466	0.034319		1	7138466	0.0484825
1	7168799	0.311501		1	7168799	0.327772		1	7168799	0.833916
1	7240312	0.910638		1	7240312	0.809787		1	7240312	0.886217
1	7275332	0.903382		1	7275332	0.164805		1	7275332	0.638919
1	7300160	0.229737		1	7300160	0.0699408		1	7300160	0.896428
1	7317909	0.319664		1	7317909	0.843023		1	7317909	0.3671
1	7332200	0.707932		1	7332200	0.971489		1	7332200	0.905135
1	7357105	0.0176593		1	7357105	0.450293		1	7357105	0.952767
1	7378620	0.343084		1	7378620	0.826647		1	7378620	0.52954
1	7398282	0.449348		1	7398282	0.99041		1	7398282	0.695056
1	7432405	0.678626		1	7432405	0.103042		1	7432405	0.0261281
1	7451363	0.103514		1	7451363	0.871612		1	7451363	0.76739
1	7483311	0.170232		1	7483311	0.584782		1	7483311	0.652222
1	7527733	0.886131		1	7527733	0.473937		1	7527733	0.200811
1	7551206	0.186837		1	7551206	0.140574		1	7551206	0.961574
1	7555495	0.546519		1	7555495	0.84304		1	7555495	0.953469
1	7569789	0.506263		1	7569789	0.970641		1	7569789	0.161279
1	7609747	0.247644		1	7609747	0.81973		1	7609747	0.0589617
1	7638019	0.511068		1	7638019	0.663508		1	7638019	0.29069
1	7645381	0.390044		1	7645381	0.74693		1	7645381	0.845319
1	7664320	0.552359		1	7664320	0.277372		1	7664320	0.933437
1	7696179	0.949792		1	7696179	0.290308		1	7696179	0.865111
1	7713174	0.266209		1	7713174	0.695013		1	7713174	0.679868
1	7766738	0.0890466		1	7766738	0.638793		1	7766738	0.0351024
1	7815735	0.988547		1	7815735	0.218918		1	7815735	0.314939
1	7826121	0.99659		1	7826121	0.437142		1	7826121	0.802549
1	7828509	0.830988		1	7828509	0.957152		1	7828509	0.80598
1	7837100	0.805988		1	7837100	0.855844		1	7837100	0.0581653
1	7861551	0.119709		1	7861551	0.913159		1	7861551	0.789382
1	7936352	0.92741		1	7936352	0.871938		1	7936352	0.595636
1	7981690	0.143512		1	7981690	0.0150535		1	7981690	0.407419
1	7986425	0.118384		1	7986425	0.740127		1	7986425	0.605216
1	8021161	0.960496		1	8021161	0.887224		1	8021161	0.643066
1	8110111	0.036196		1	8110111	0.169098		1	8110111	0.858961
1	8115769	0.266832		1	8115769	0.541333		1	8115769	0.354494
1	8119718	0.380116		1	8119718	0.448085		1	8119718	0.492331
1	8209176	0.215386		1	8209176	0.367298		1	8209176	0.768985
1	8234882	0.770978		1	8234882	0.796312		1	8234882	0.876416
1	8259745	0.277159		1	8259745	0.495416		1	8259745	0.90543
1	8290885	0.396843		1	8290885	0.668261		1	8290885	0.847473
1	8317823	0.0389335		1	8317823	0.784703		1	8317823	0.513076
1	8323484	0.0589676		1	8323484	0.286761		1	8323484	0.604916
1	8353341	0.945846		1	8353341	0.916644		1	8353341	0.210713
1	8384388	0.239405		1	8384388	0.361661		1	8384388	0.77256
1	8398646	0.181734		1	8398646	0.855739		1	8398646	0.414848
1	8412207	0.164707		1	8412207	0.292656		1	8412207	0.668961
1	8438257	0.384689		1	8438257	0.862555		1	8438257	0.930278
1	8457805	0.194674		1	8457805	0.581836		1	8457805	0.0387771
1	8458383	0.662532		1	8458383	0.360466		1	8458383	0.287094
1	8474990	0.131827		1	8474990	0.222972		1	8474990	0.804107
1	8508998	0.805255		1	8508998	0.473982		1	8508998	0.494445
1	8510050	0.367722		1	8510050	0.219198		1	8510050	0.863847
1	8531304	0.33582		1	8531304	0.404747		1	8531304	0.303076
1	8536466	0.989842		1	8536466	0.986574		1	8536466	0.385105
1	8582049	0.728396		1	8582049	0.349728		1	8582049	0.826916
1	8618266	0.398187		1	8618266	0.235845		1	8618266	0.615882
1	8619453	0.760366		1	8619453	0.0733729		1	8619453	0.91539
1	8623520	0.969969		1	8623520	0.329528		1	8623520	0.386208
1	8638234	0.871966		1	8638234	0.387336		1	8638234	0.3153
1	8676066	0.745117		1	8676066	0.850716		1	8676066	0.782297
1	8711258	0.850588		1	8711258	0.186384		1	8711258	0.388429
1	8768954	0.556953		1	8768954	0.956039		1	8768954	0.338332
1	8847623	0.312003		1	8847623	0.567836		1	8847623	0.76537
1	8864537	0.727779		1	8864537	0.867077		1	8864537	0.124599
1	8908340	0.883536		1	8908340	0.102842		1	8908340	0.536728
1	8936853	0.265864		1	8936853	0.395431		1	8936853	0.750364
1	8943153	0.385985		1	8943153	0.790466		1	8943153	0.290849
1	8981792	0.330877		1	8981792	0.339464		1	8981792	0.0767321
1	9071996	0.721583		1	9071996	0.769836		1	9071996	0.310159
1	9105803	0.780818		1	9105803	0.462277		1	9105803	0.783906
1	9131311	0.403801		1	9131311	0.638084		1	9131311	0.872999
1	9176351	0.776714		1	9176351	0.417678		1	9176351	0.939959
1	9205503	0.413037		1	9205503	0.517802		1	9205503	0.722996
1	9221710	0.07205		1	9221710	0.428544		1	9221710	0.0774856
1	9254780	0.388088		1	9254780	0.7811		1	9254780	0.670737
1	9289375	0.283997		1	9289375	0.14187		1	9289375	0.50756
1	9305159	0.109087		1	9305159	0.00462575		1	9305159	0.25003
1	9326312	0.502974		1	9326312	0.741136		1	9326312	0.403503
1	9326437	0.778095		1	9326437	0.157362		1	9326437	0.285422
1	9331559	0.210443		1	9331559	0.647938		1	9331559	0.566377
1	9358034	0.14441		1	9358034	0.624617		1	9358034	0.861002
1	9401217	0.281127		1	9401217	0.681583		1	9401217	0.578853
1	9460464	0.225086		1	9460464	0.214461		1	9460464	0.901358
1	9461936	0.391566		1	9461936	0.0934077		1	9461936	0.245365
1	9496026	0.859697		1	9496026	0.424655		1	9496026	0.353926
1	9502212	0.107354		1	9502212	0.912115		1	9502212	0.803771
1	9507218	0.0510053		1	9507218	0.202327		1	9507218	0.337443
1	9542893	0.119119		1	9542893	0.17981		1	9542893	0.923324
1	9543524	0.467536		1	9543524	0.650742		1	9543524	0.911734
1	9585062	0.603524		1	9585062	0.645464		1	9585062	0.905954
1	9595966	0.633942		1	9595966	0.763171		1	9595966	0.721368
1	9625252	0.037985		1	9625252	0.3253		1	9625252	0.325944
1	9664379	0.207995		1	9664379	0.00330763		1	9664379	0.119801
1	9690628	0.0372401		1	9690628	0.132837		1	9690628	0.196709
1	9718732	0.922249		1	9718732	0.603004		1	9718732	0.733411
1	9720114	0.960509		1	9720114	0.597519		1	9720114	0.135603
1	9721521	0.352025		1	9721521	0.0392769		1	9721521	0.361071
1	9773078	0.713448		1	9773078	0.473765		1	9773078	0.794119
1	9792747	0.239495		1	9792747	0.899035		1	9792747	0.630717
1	9826572	0.124934		1	9826572	0.474809		1	9826572	0.740358
1	9834771	0.44758		1	9834771	0.87017		1	9834771	0.29959
1	9845663	0.133828		1	9845663	0.549744		1	9845663	0.385021
1	9845817	0.163497		1	9845817	0.517718		1	9845817	0.74231
1	9869318	0.0300023		1	9869318	0.0577263		1	9869318	0.637133
1	9923550	0.842265		1	9923550	0.477479		1	9923550	0.943535
1	9951917	0.267621		1	9951917	0.702696		1	9951917	0.682656
1	9981760	0.629213		1	9981760	0.652936		1	9981760	0.864736
1	9989584	0.730651		1	9989584	0.306163		1	9989584	0.0405029
1	9994197	0.851551		1	9994197	0.458377		1	9994197	0.0885329
1	10033512	0.112561		1	10033512	0.31084		1	10033512	0.317945
1	10034108	0.971435		1	10034108	0.925267		1	10034108	0.686074
1	10035202	0.255219		1	10035202	0.680705		1	10035202	0.373232
1	10040268	0.858785		1	10040268	0.694973		1	10040268	0.587695
1	10053212	0.763556		1	10053212	0.706182		1	10053212	0.908839
1	10067481	0.685573		1	10067481	0.439424		1	10067481	0.135145
1	10087773	0.147359		1	10087773	0.340399		1	10087773	0.360888
1	10097274	0.915552		1	10097274	0.633624		1	10097274	0.161922
1	10128300	0.977003		1	10128300	0.436316		1	10128300	0.407015
1	10155052	0.439756		1	10155052	0.572197		1	10155052	0.830744
1	10156123	0.603478		1	10156123	0.341725		1	10156123	0.186646
1	10180553	0.570199		1	10180553	0.713709		1	10180553	0.926041
1	10199316	0.314677		1	10199316	0.604574		1	10199316	0.43529
1	10238314	0.283024		1	10238314	0.909237		1	10238314	0.376148
1	10273252	0.373396		1	10273252	0.170031		1	10273252	0.652483
1	10291046	0.269413		1	10291046	0.283804		1	10291046	0.862659
1	10327907	0.326714		1	10327907	0.14621		1	10327907	0.228544
1	10359227	0.0534762		1	10359227	0.410293		1	10359227	0.0168961
1	10377986	0.95436		1	10377986	0.368675		1	10377986	0.987892
1	10380130	0.921415		1	10380130	0.177695		1	10380130	0.894529
1	10381786	0.319946		1	10381786	0.272546		1	10381786	0.794306
1	10398384	0.0774337		1	10398384	0.635803		1	10398384	0.311178
1	10410278	0.144992		1	10410278	0.34756		1	10410278	0.718389
1	10414613	0.334873		1	10414613	0.138487		1	10414613	0.231206
1	10416869	0.0868852		1	10416869	0.545389		1	10416869	0.157966
1	10440767	0.526854		1	10440767	0.642274		1	10440767	0.412208
1	10452188	0.655918		1	10452188	0.0783879		1	10452188	0.272344
1	10452297	0.331915		1	10452297	0.697969		1	10452297	0.42561
1	10474712	0.247859		1	10474712	0.660506		1	10474712	0.0124784
1	10524169	0.652943		1	10524169	0.147446		1	10524169	0.392651
1	10551843	0.321355		1	10551843	0.111065		1	10551843	0.00532252
1	10564281	0.207958		1	10564281	0.23449		1	10564281	0.70595
1	10583317	0.0507368		1	10583317	0.899192		1	10583317	0.754881
1	10599686	0.13284		1	10599686	0.276792		1	10599686	0.83573
1	10610142	0.620081		1	10610142	0.987165		1	10610142	0.348257
1	10634462	0.387197		1	10634462	0.557472		1	10634462	0.794725
1	10685660	0.353067		1	10685660	0.521852		1	10685660	0.699606
1	10696154	0.0380635		1	10696154	0.667624		1	10696154	0.336403
1	10709945	0.636807		1	10709945	0.715702		1	10709945	0.237675
1	10730571	0.0102061		1	10730571	0.252419		1	10730571	0.891057
1	10734321	0.29167		1	10734321	0.496276		1	10734321	0.0407676
1	10740235	0.0262407		1	10740235	0.637359		1	10740235	0.285274
1	10743982	0.362197		1	10743982	0.616444		1	10743982	0.312097
1	10761729	0.251936		1	10761729	0.357064		1	10761729	0.347011
1	10784727	0.294214		1	10784727	0.0129024		1	10784727	0.150425
1	10794319	0.23958		1	10794319	0.391342		1	10794319	0.408363
1	10835986	0.410774		1	10835986	0.146052		1	10835986	0.563863
1	10875858	0.145422		1	10875858	0.199748		1	10875858	0.366577
1	10900736	0.387396		1	10900736	0.30304		1	10900736	0.359325
1	10923514	0.484416		1	10923514	0.691318		1	10923514	0.391908
1	10943837	0.191971		1	10943837	0.689537		1	10943837	0.750691
1	10949642	0.18556		1	10949642	0.473059		1	10949642	0.153314
1	10964039	0.858503		1	10964039	0.687643		1	10964039	0.335354
1	10991874	0.598353		1	10991874	0.402155		1	10991874	0.0476786
1	10996059	0.226975		1	10996059	0.146298		1	10996059	0.240025
1	11013122	0.483874		1	11013122	0.903301		1	11013122	0.198579
1	11018509	0.884681		1	11018509	0.845335		1	11018509	0.414853
1	11045511	0.0781504		1	11045511	0.474773		1	11045511	0.562724
1	11059020	0.680963		1	11059020	0.942325		1	11059020	0.441971
1	11059557	0.399445		1	11059557	0.190095		1	11059557	0.347824
1	11070981	0.086519		1	11070981	0.917195		1	11070981	0.816613
1	11081885	0.781775		1	11081885	0.598627		1	11081885	0.57005
1	11091582	0.12172		1	11091582	0.84497		1	11091582	0.191959
1	11102078	0.0113321		1	11102078	0.328885		1	11102078	0.723129
1	11109116	0.210765		1	11109116	0.489269		1	11109116	0.853435
1	11136298	0.841171		1	11136298	0.854852		1	11136298	0.808893
1	11142206	0.280569		1	11142206	0.0982217		1	11142206	0.390197
1	11145538	0.226998		1	11145538	0.807044		1	11145538	0.526078
1	11158699	0.458024		1	11158699	0.000626406		1	11158699	0.819114
1	11158994	0.77772		1	11158994	0.626838		1	11158994	0.71862
1	11180858	0.0892554		1	11180858	0.0515361		1	11180858	0.441225
1	11194857	0.149283		1	11194857	0.558784		1	11194857	0.278935
1	11206671	0.0440344		1	11206671	0.222807		1	11206671	0.211009
1	11247341	0.290233		1	11247341	0.465011		1	11247341	0.930214
1	11260792	0.00826934		1	11260792	0.440871		1	11260792	0.220736
1	11291613	0.139061		1	11291613	0.308528		1	11291613	0.393299
1	11328990	0.868853		1	11328990	0.33071		1	11328990	0.0519748
1	11329060	0.734497		1	11329060	0.820376		1	11329060	0.72186
1	11338031	0.812143		1	11338031	0.836832		1	11338031	0.410787
1	11349381	0.766405		1	11349381	0.692555		1	11349381	0.908894
1	11374792	0.0284656		1	11374792	0.0540863		1	11374792	0.0619914
1	11384394	0.555281		1	11384394	0.904124		1	11384394	0.755639
1	11390449	0.200933		1	11390449	0.619516		1	11390449	0.948368
1	11401375	0.471057		1	11401375	0.210314		1	11401375	0.101961
1	11414788	0.369763		1	11414788	0.642556		1	11414788	0.992489
1	11419503	0.0676877		1	11419503	0.102426		1	11419503	0.13112
1	11468765	0.0650936		1	11468765	0.190533		1	11468765	0.413213
1	11470391	0.106601		1	11470391	0.0361101		1	11470391	0.222253
1	11479365	0.501858		1	11479365	0.206079		1	11479365	0.963207
1	11487454	0.91131		1	11487454	0.325367		1	11487454	0.76573
1	11502036	0.329152		1	11502036	0.372117		1	11502036	0.304977
1	11508950	0.445221		1	11508950	0.459161		1	11508950	0.490305
1	11532502	0.104975		1	11532502	0.0977043		1	11532502	0.376393
1	11561222	0.80973		1	11561222	0.295142		1	11561222	0.608646
1	11569506	0.119984		1	11569506	0.302065		1	11569506	0.218933
1	11604239	0.598724		1	11604239	0.834138		1	11604239	0.634614
1	11649995	0.364773		1	11649995	0.508615		1	11649995	0.196845
1	11687466	0.172546		1	11687466	0.241471		1	11687466	0.0890383
1	11761337	0.795214		1	11761337	0.594547		1	11761337	0.855835
1	11791963	0.35211		1	11791963	0.334965		1	11791963	0.230194
1	11819555	0.0151651		1	11819555	0.879746		1	11819555	0.550493
1	11832286	0.506086		1	11832286	0.383112		1	11832286	0.94367
1	11839548	0.0614337		1	11839548	0.871205		1	11839548	0.0213424
1	11851933	0.404036		1	11851933	0.719001		1	11851933	0.368546
1	11867647	0.393647		1	11867647	0.0688923		1	11867647	0.893516
1	11873297	0.616457		1	11873297	0.261528		1	11873297	0.516365
1	11886864	0.468984		1	11886864	0.913841		1	11886864	0.253705
1	11903281	0.206296		1	11903281	0.221444		1	11903281	0.0145019
1	11922264	0.910703		1	11922264	0.502179		1	11922264	0.566482
1	11923901	0.936815		1	11923901	0.669406		1	11923901	0.547156
1	11927523	0.21062		1	11927523	0.462905		1	11927523	0.236267
1	11934113	0.346438		1	11934113	0.740533		1	11934113	0.337866
1	11981461	0.329464		1	11981461	0.338834		1	11981461	0.732664
1	11999179	0.148093		1	11999179	0.949896		1	11999179	0.101273
1	12015808	0.356839		1	12015808	0.758069		1	12015808	0.982472
1	12039484	0.797609		1	12039484	0.212441		1	12039484	0.582939
1	12043983	0.162114		1	12043983	0.226522		1	12043983	0.387142
1	12051870	0.457491		1	12051870	0.808522		1	12051870	0.624748
1	12059942	0.555848		1	12059942	0.588416		1	12059942	0.181144
1	12075006	0.45205		1	12075006	0.410062		1	12075006	0.852915
1	12075466	0.540573		1	12075466	0.808647		1	12075466	0.628987
1	12095627	0.473262		1	12095627	0.597934		1	12095627	0.280234
1	12113046	0.0665296		1	12113046	0.792694		1	12113046	0.517297
1	12163522	0.227669		1	12163522	0.933132		1	12163522	0.34442
1	12194855	0.309374		1	12194855	0.665593		1	12194855	0.252762
1	12196345	0.91825		1	12196345	0.515073		1	12196345	0.0965695
1	12266731	0.0111485		1	12266731	0.899071		1	12266731	0.756502
1	12310885	0.244267		1	12310885	0.892943		1	12310885	0.788937
1	12322446	0.525521		1	12322446	0.786614		1	12322446	0.0467776
1	12348629	0.591677		1	12348629	0.315537		1	12348629	0.521245
1	12372895	0.0433406		1	12372895	0.439778		1	12372895	0.598937
1	12383439	0.330188		1	12383439	0.954266		1	12383439	0.492741
1	12387220	0.940314		1	12387220	0.466963		1	12387220	0.33551
1	12425926	0.078447		1	12425926	0.960641		1	12425926	0.660531
1	12447427	0.177295		1	12447427	0.779255		1	12447427	0.487387
1	12453639	0.610129		1	12453639	0.503935		1	12453639	0.243865
1	12459499	0.101036		1	12459499	0.546715		1	12459499	0.316367
1	12460123	0.384578		1	12460123	0.972311		1	12460123	0.893593
1	12482753	0.114315		1	12482753	0.576232		1	12482753	0.513502
1	12516853	0.68375		1	12516853	0.666622		1	12516853	0.279402
1	12524111	0.163761		1	12524111	0.631838		1	12524111	0.080459
1	12548388	0.929269		1	12548388	0.61007		1	12548388	0.384615
1	12556019	0.612229		1	12556019	0.619169		1	12556019	0.450475
1	12576255	0.679672		1	12576255	0.678319		1	12576255	0.391616
1	12609629	0.936191		1	12609629	0.537525		1	12609629	0.314456
1	12620663	0.145175		1	12620663	0.344726		1	12620663	0.730445
1	12673246	0.284925		1	12673246	0.334146		1	12673246	0.876079
1	12700374	0.604521		1	12700374	0.628308		1	12700374	0.437975
1	12718866	0.731575		1	12718866	0.544263		1	12718866	0.350676
1	12751692	0.723099		1	12751692	0.646784		1	12751692	0.218324
1	12765104	0.771403		1	12765104	0.53075		1	12765104	0.442862
1	12784750	0.0319344		1	12784750	0.592177		1	12784750	0.619155
1	12801866	0.481463		1	12801866	0.476692		1	12801866	0.939682
1	12811330	0.132166		1	12811330	0.320163		1	12811330	0.388177
1	12822916	0.378015		1	12822916	0.409378		1	12822916	0.155959
1	12829455	0.0405801		1	12829455	0.703203		1	12829455	0.727743
1	12836540	0.0125669		1	12836540	0.480965		1	12836540	0.85926
1	12841899	0.00315234		1	12841899	0.189669		1	12841899	0.995155
1	12842339	0.668765		1	12842339	0.316179		1	12842339	0.689259
1	12857419	0.306951		1	12857419	0.244131		1	12857419	0.231115
1	12877585	0.198952		1	12877585	0.758423		1	12877585	0.857128
1	12901988	0.17637		1	12901988	0.854746		1	12901988	0.324396
1	12953567	0.140336		1	12953567	0.302034		1	12953567	0.807951
1	12994485	0.517481		1	12994485	0.430429		1	12994485	0.137715
1	13012561	0.165193		1	13012561	0.0622228		1	13012561	0.242982
1	13038509	0.269048		1	13038509	0.927684		1	13038509	0.649483
1	13054863	0.604148		1	13054863	0.912459		1	13054863	0.514931
1	13073656	0.580683		1	13073656	0.518831		1	13073656	0.804159
1	13077846	0.00785096		1	13077846	0.220201		1	13077846	0.279419
1	13078244	0.807617		1	13078244	0.967723		1	13078244	0.351268
1	13094255	0.0121633		1	13094255	0.533113		1	13094255	0.28904
1	13096997	0.311992		1	13096997	0.694924		1	13096997	0.219208
1	13100007	0.709535		1	13100007	0.887094		1	13100007	0.300577
1	13102761	0.742489		1	13102761	0.51359		1	13102761	0.263468
1	13104620	0.0113411		1	13104620	0.208328		1	13104620	0.236398
1	13119358	0.904993		1	13119358	0.211572		1	13119358	0.916668
1	13127684	0.555934		1	13127684	0.719415		1	13127684	0.652669
1	13132501	0.0435666		1	13132501	0.299604		1	13132501	0.51065
1	13149595	0.635286		1	13149595	0.502446		1	13149595	0.563277
1	13154353	0.024283		1	13154353	0.423235		1	13154353	0.504323
1	13158665	0.798814		1	13158665	0.177593		1	13158665	0.269137
1	13167098	0.951603		1	13167098	0.549652		1	13167098	0.471738
1	13181194	0.968562		1	13181194	0.747727		1	13181194	0.485957
1	13186592	0.055933		1	13186592	0.389952		1	13186592	0.427953
1	13198459	0.646029		1	13198459	0.694147		1	13198459	0.583644
1	13200871	0.00606059		1	13200871	0.68606		1	13200871	0.433088
1	13213725	0.875046		1	13213725	0.834272		1	13213725	0.738887
1	13231674	0.319209		1	13231674	0.557088		1	13231674	0.831595
1	13236844	0.161823		1	13236844	0.713036		1	13236844	0.320058
1	13270952	0.0855717		1	13270952	0.859494		1	13270952	0.267362
1	13271044	0.682939		1	13271044	0.889717		1	13271044	0.541183
1	13303894	0.556737		1	13303894	0.0784167		1	13303894	0.689275
1	13324504	0.174295		1	13324504	0.234135		1	13324504	0.991325
1	13332250	0.655166		1	13332250	0.337922		1	13332250	0.517357
1	13340632	0.486529		1	13340632	0.71143		1	13340632	0.24155
1	13357782	0.66489		1	13357782	0.375841		1	13357782	0.520968
1	13377251	0.439454		1	13377251	0.700327		1	13377251	0.882852
1	13392043	0.729442		1	13392043	0.707334		1	13392043	0.538399
1	13404288	0.03447		1	13404288	0.942565		1	13404288	0.208942
1	13404456	0.583472		1	13404456	0.421193		1	13404456	0.819621
1	13417599	0.0260846		1	13417599	0.392394		1	13417599	0.367491
1	13418674	0.629629		1	13418674	0.516261		1	13418674	0.898995
1	13427979	0.478604		1	13427979	0.289018		1	13427979	0.516525
1	13430496	0.855265		1	13430496	0.949242		1	13430496	0.690909
1	13435670	0.289729		1	13435670	0.17803		1	13435670	0.661092
1	13461999	0.0244248		1	13461999	0.545823		1	13461999	0.206378
1	13469573	0.677075		1	13469573	0.483963		1	13469573	0.768723
1	13497736	0.945074		1	13497736	0.0466809		1	13497736	0.942931
1	13503806	0.326002		1	13503806	0.900669		1	13503806	0.688992
1	13514975	0.718404		1	13514975	0.207265		1	13514975	0.271712
1	13531766	0.445815		1	13531766	0.54272		1	13531766	0.540756
1	13541863	0.815138		1	13541863	0.104551		1	13541863	0.483892
1	13550814	0.26507		1	13550814	0.154459		1	13550814	0.320098
1	13561415	0.41673		1	13561415	0.523584		1	13561415	0.0926552
1	13578531	0.0111344		1	13578531	0.219553		1	13578531	0.535777
1	13583822	0.382115		1	13583822	0.285129		1	13583822	0.65309
1	13587991	0.190838		1	13587991	0.501977		1	13587991	0.855707
1	13602426	0.823362		1	13602426	0.509483		1	13602426	0.831073
1	13606640	0.189522		1	13606640	0.836017		1	13606640	0.60937
1	13614185	0.0266211		1	13614185	0.00970585		1	13614185	0.671506
1	13618714	0.182587		1	13618714	0.343573		1	13618714	0.0947295
1	13627574	0.626773		1	13627574	0.615508		1	13627574	0.158519
1	13635986	0.84163		1	13635986	0.855339		1	13635986	0.709515
1	13643784	0.444147		1	13643784	0.892929		1	13643784	0.6619
1	13649763	0.101314		1	13649763	0.757521		1	13649763	0.920841
1	13673213	0.971305		1	13673213	0.26066		1	13673213	0.663855
1	13681098	0.785648		1	13681098	0.525895		1	13681098	0.424157
1	13686079	0.363933		1	13686079	0.848416		1	13686079	0.523511
1	13689937	0.201237		1	13689937	0.67611		1	13689937	0.356372
1	13706789	0.165188		1	13706789	0.860409		1	13706789	0.899329
1	13710497	0.370073		1	13710497	0.778029		1	13710497	0.0638252
1	13720322	0.121812		1	13720322	0.916594		1	13720322	0.672605
1	13732347	0.781837		1	13732347	0.794414		1	13732347	0.157946
1	13736728	0.151528		1	13736728	0.489101		1	13736728	0.247494
1	13754897	0.0316689		1	13754897	0.699256		1	13754897	0.422241
1	13762739	0.230096		1	13762739	0.774509		1	13762739	0.742474
1	13770135	0.354314		1	13770135	0.407818		1	13770135	0.856427
1	13783092	0.152774		1	13783092	0.874867		1	13783092	0.552608
1	13809874	0.692979		1	13809874	0.709352		1	13809874	0.0973914
1	13830816	0.10481		1	13830816	0.506215		1	13830816	0.957962
1	13847040	0.450815		1	13847040	0.0252993		1	13847040	0.514342
1	13861814	0.875892		1	13861814	0.173187		1	13861814	0.564808
1	13879276	0.551731		1	13879276	0.682401		1	13879276	0.779817
1	13896094	0.0682813		1	13896094	0.331263		1	13896094	0.501904
1	13901258	0.18558		1	13901258	0.808805		1	13901258	0.94996
1	13910347	0.900317		1	13910347	0.937179		1	13910347	0.0125643
1	13915316	0.308488		1	13915316	0.783455		1	13915316	0.716021
1	13921492	0.0433413		1	13921492	0.405902		1	13921492	0.0140961
1	13945497	0.291317		1	13945497	0.52472		1	13945497	0.96973
1	13962794	0.146571		1	13962794	0.376985		1	13962794	0.00674587
1	13963850	0.0905577		1	13963850	0.357697		1	13963850	0.661312
1	13967141	0.359031		1	13967141	0.904091		1	13967141	0.0137947
1	13978253	0.96887		1	13978253	0.94276		1	13978253	0.749276
1	13994534	0.844763		1	13994534	0.728888		1	13994534	0.209492
1	13994668	0.715879		1	13994668	0.544724		1	13994668	0.0482289
1	14020431	0.214049		1	14020431	0.989203		1	14020431	0.698648
1	14052225	0.0812747		1	14052225	0.287181		1	14052225	0.534555
1	14065510	0.339471		1	14065510	0.516839		1	14065510	0.0641484
1	14066769	0.031636		1	14066769	0.334345		1	14066769	0.777516
1	14087754	0.0300472		1	14087754	0.495318		1	14087754	0.846665
1	14094484	0.327065		1	14094484	0.608964		1	14094484	0.470491
1	14103564	0.0118951		1	14103564	0.895392		1	14103564	0.597115
1	14112180	0.165196		1	14112180	0.753963		1	14112180	0.611558
1	14115750	0.958311		1	14115750	0.545142		1	14115750	0.811847
1	14133818	0.663924		1	14133818	0.53044		1	14133818	0.0361526
1	14146505	0.223478		1	14146505	0.596742		1	14146505	0.449733
1	14162950	0.042697		1	14162950	0.829062		1	14162950	0.892247
1	14201187	0.00122861		1	14201187	0.157932		1	14201187	0.0590541
1	14220322	0.181528		1	14220322	0.118612		1	14220322	0.458367
1	14238627	0.692074		1	14238627	0.497331		1	14238627	0.451952
1	14242954	0.01501		1	14242954	0.307163		1	14242954	0.319502
1	14250580	0.00301618		1	14250580	0.213611		1	14250580	0.369387
1	14267911	0.713254		1	14267911	0.794943		1	14267911	0.516176
1	14280112	0.0102603		1	14280112	0.26428		1	14280112	0.348734
1	14322169	0.178153		1	14322169	0.776801		1	14322169	0.933492
1	14331009	0.907444		1	14331009	0.64135		1	14331009	0.613225
1	14331689	0.0103373		1	14331689	0.961997		1	14331689	0.278671
1	14338453	0.0731779		1	14338453	0.91469		1	14338453	0.831101
1	14351880	0.412304		1	14351880	0.533784		1	14351880	0.954836
1	14368171	0.401051		1	14368171	0.419433		1	14368171	0.848671
1	14374123	0.795872		1	14374123	0.459896		1	14374123	0.6585
1	14380160	0.264553		1	14380160	0.0557592		1	14380160	0.549792
1	14393925	0.432073		1	14393925	0.187157		1	14393925	0.938403
1	14428048	0.258783		1	14428048	0.392888		1	14428048	0.379002
1	14441859	0.0423173		1	14441859	0.444023		1	14441859	0.606903
1	14478927	0.427135		1	14478927	0.791306		1	14478927	0.981778
1	14498856	0.251711		1	14498856	0.944582		1	14498856	0.86604
1	14511822	0.134204		1	14511822	0.316311		1	14511822	0.788634
1	14511840	0.706126		1	14511840	0.634313		1	14511840	0.798897
1	14522266	0.674075		1	14522266	0.779262		1	14522266	0.180007
1	14535531	0.417707		1	14535531	0.933274		1	14535531	0.310104
1	14545580	0.145309		1	14545580	0.447085		1	14545580	0.63581
1	14555651	0.148388		1	14555651	0.112963		1	14555651	0.91372
1	14561842	0.0199951		1	14561842	0.609128		1	14561842	0.552193
1	14584082	0.915318		1	14584082	0.577283		1	14584082	0.620946
1	14585228	0.55872		1	14585228	0.431564		1	14585228	0.219115
1	14598712	0.0383632		1	14598712	0.56771		1	14598712	0.506396
1	14620433	0.0102106		1	14620433	0.810683		1	14620433	0.843081
1	14645884	0.0931448		1	14645884	0.170367		1	14645884	0.78479
1	14647258	0.945011		1	14647258	0.693118		1	14647258	0.0659853
1	14652654	0.030956		1	14652654	0.414247		1	14652654	0.902116
1	14665217	0.35319		1	14665217	0.913725		1	14665217	0.559068
1	14681436	0.0859655		1	14681436	0.865025		1	14681436	0.814076
1	14691838	0.222937		1	14691838	0.621826		1	14691838	0.810728
1	14696842	0.923758		1	14696842	0.175419		1	14696842	0.941244
1	14699534	0.656046		1	14699534	0.644027		1	14699534	0.978409
1	14708116	0.996511		1	14708116	0.247278		1	14708116	0.291941
1	14709880	0.133071		1	14709880	0.273922		1	14709880	0.823687
1	14712104	0.143774		1	14712104	0.919419		1	14712104	0.154751
1	14715961	0.0782597		1	14715961	0.674393		1	14715961	0.366382
1	14720132	0.29168		1	14720132	0.538441		1	14720132	0.466063
1	14723065	0.629819		1	14723065	0.362451		1	14723065	0.603794
1	14739792	0.193264		1	14739792	0.0253212		1	14739792	0.0120113
1	14757151	0.0728827		1	14757151	0.357483		1	14757151	0.804666
1	14766142	0.104744		1	14766142	0.846709		1	14766142	0.371962
1	14785571	0.254074		1	14785571	0.953483		1	14785571	0.356231
1	14798029	0.425112		1	14798029	0.567594		1	14798029	0.846386
1	14808735	0.234874		1	14808735	0.696303		1	14808735	0.19692
1	14820207	0.812217		1	14820207	0.198074		1	14820207	0.602192
1	14831576	0.280565		1	14831576	0.821584		1	14831576	0.312842
1	14836550	0.101121		1	14836550	0.281016		1	14836550	0.0731774
1	14836630	0.781855		1	14836630	0.135924		1	14836630	0.286945
1	14840772	0.271711		1	14840772	0.980893		1	14840772	0.980662
1	14841270	0.247267		1	14841270	0.788343		1	14841270	0.260443
1	14850542	0.156799		1	14850542	0.97205		1	14850542	0.144741
1	14861778	0.0810252		1	14861778	0.797858		1	14861778	0.720759
1	14863764	0.109308		1	14863764	0.788094		1	14863764	0.854287
1	14869860	0.129035		1	14869860	0.900743		1	14869860	0.964202
1	14880194	0.19141		1	14880194	0.846448		1	14880194	0.311271
1	14892098	0.259808		1	14892098	0.498481		1	14892098	0.649425
1	14907563	0.0969848		1	14907563	0.846259		1	14907563	0.970839
1	14932641	0.558749		1	14932641	0.728794		1	14932641	0.819933
1	14953018	0.837729		1	14953018	0.565796		1	14953018	0.544082
1	14975692	0.76672		1	14975692	0.384656		1	14975692	0.905591
1	15035667	0.191511		1	15035667	0.960695		1	15035667	0.0978231
1	15057747	0.922455		1	15057747	0.396374		1	15057747	0.541226
1	15105848	0.282082		1	15105848	0.915869		1	15105848	0.900077
1	15173005	0.229952		1	15173005	0.8806		1	15173005	0.738643
1	15173137	0.153175		1	15173137	0.288096		1	15173137	0.728081
1	15211786	0.0612808		1	15211786	0.125492		1	15211786	0.400666
1	15223008	0.703318		1	15223008	0.985167		1	15223008	0.53931
1	15237648	0.276472		1	15237648	0.782952		1	15237648	0.541337
1	15250073	0.0472797		1	15250073	0.795789		1	15250073	0.0956307
1	15262351	0.738034		1	15262351	0.978653		1	15262351	0.216785
1	15266771	0.980265		1	15266771	0.779388		1	15266771	0.586224
1	15275061	0.149252		1	15275061	0.36779		1	15275061	0.632538
1	15284295	0.422974		1	15284295	0.508276		1	15284295	0.567028
1	15299170	0.114666		1	15299170	0.813617		1	15299170	0.377385
1	15299539	0.281174		1	15299539	0.311519		1	15299539	0.609676
1	15312760	0.633916		1	15312760	0.775526		1	15312760	0.271299
1	15319580	0.0802185		1	15319580	0.246355		1	15319580	0.472164
1	15324833	0.210647		1	15324833	0.606798		1	15324833	0.989232
1	15330350	0.948707		1	15330350	0.699532		1	15330350	0.257
1	15341764	0.273046		1	15341764	0.801984		1	15341764	0.868433
1	15380681	0.0978406		1	15380681	0.201682		1	15380681	0.669648
1	15410393	0.829129		1	15410393	0.382389		1	15410393	0.862591
1	15434226	0.452845		1	15434226	0.748116		1	15434226	0.750983
1	15447259	0.942426		1	15447259	0.0580828		1	15447259	0.00380517
1	15452833	0.191848		1	15452833	0.06701		1	15452833	0.343711
1	15480313	0.498925		1	15480313	0.705446		1	15480313	0.966736
1	15512111	0.350236		1	15512111	0.814063		1	15512111	0.982989
1	15526063	0.39072		1	15526063	0.287935		1	15526063	0.501778
1	15566495	0.718373		1	15566495	0.861587		1	15566495	0.709832
1	15594134	0.0375637		1	15594134	0.95988		1	15594134	0.0540162
1	15607289	0.429233		1	15607289	0.944783		1	15607289	0.871892
1	15613219	0.328213		1	15613219	0.537951		1	15613219	0.946501
1	15629189	0.751064		1	15629189	0.599264		1	15629189	0.245814
1	15636521	0.187872		1	15636521	0.422944		1	15636521	0.756247
1	15651379	0.332872		1	15651379	0.977875		1	15651379	0.342726
1	15662192	0.584622		1	15662192	0.861462		1	15662192	0.347162
1	15667758	0.756515		1	15667758	0.561194		1	15667758	0.772677
1	15685434	0.720026		1	15685434	0.970583		1	15685434	0.811306
1	15700979	0.896853		1	15700979	0.518464		1	15700979	0.247472
1	15710455	0.893022		1	15710455	0.257379		1	15710455	0.71169
1	15710922	0.503447		1	15710922	0.864916		1	15710922	0.73352
1	15731823	0.487884		1	15731823	0.690325		1	15731823	0.530234
1	15759603	0.39533		1	15759603	0.929939		1	15759603	0.388844
1	15765527	0.509884		1	15765527	0.826818		1	15765527	0.274061
1	15766792	0.724053		1	15766792	0.504245		1	15766792	0.805688
1	15775361	0.310627		1	15775361	0.899913		1	15775361	0.528681
1	15804010	0.488034		1	15804010	0.871611		1	15804010	0.119323
1	15804245	0.503815		1	15804245	0.139128		1	15804245	0.675123
1	15805061	0.238646		1	15805061	0.251399		1	15805061	0.539882
1	15808326	0.392158		1	15808326	0.868267		1	15808326	0.466598
1	15828159	0.424114		1	15828159	0.359976		1	15828159	0.761054
1	15842277	0.282153		1	15842277	0.152853		1	15842277	0.69682
1	15847930	0.919772		1	15847930	0.537743		1	15847930	0.356604
1	15868869	0.151956		1	15868869	0.879294		1	15868869	0.65701
1	15877657	0.541611		1	15877657	0.867256		1	15877657	0.945284
1	15889366	0.832701		1	15889366	0.888962		1	15889366	0.561869
1	15896033	0.770619		1	15896033	0.584963		1	15896033	0.954778
1	15922664	0.600816		1	15922664	0.714877		1	15922664	0.0932803
1	15930985	0.756375		1	15930985	0.915902		1	15930985	0.577824
1	15946518	0.85355		1	15946518	0.280288		1	15946518	0.424036
1	15955939	0.676299		1	15955939	0.0263578		1	15955939	0.202323
1	15965818	0.706598		1	15965818	0.889382		1	15965818	0.370589
1	15983047	0.971455		1	15983047	0.287904		1	15983047	0.330367
1	15988466	0.28723		1	15988466	0.334856		1	15988466	0.166969
1	15997780	0.653219		1	15997780	0.624623		1	15997780	0.450911
1	15999427	0.318841		1	15999427	0.573307		1	15999427	0.113967
1	16014037	0.238055		1	16014037	0.76848		1	16014037	0.885761
1	16021605	0.946082		1	16021605	0.328958		1	16021605	0.228765
1	16035967	0.614221		1	16035967	0.817734		1	16035967	0.355903
1	16043705	0.69891		1	16043705	0.0985532		1	16043705	0.901361
1	16058907	0.68076		1	16058907	0.788738		1	16058907	0.415344
1	16073813	0.342692		1	16073813	0.0209553		1	16073813	0.494593
1	16076100	0.870754		1	16076100	0.685061		1	16076100	0.136434
1	16076187	0.241836		1	16076187	0.188351		1	16076187	0.565331
1	16106626	0.977827		1	16106626	0.701442		1	16106626	0.198955
1	16122325	0.0133965		1	16122325	0.533446		1	16122325	0.464929
1	16127762	0.598148		1	16127762	0.606815		1	16127762	0.581119
1	16145383	0.613719		1	16145383	0.789007		1	16145383	0.384244
1	16157783	0.753693		1	16157783	0.472648		1	16157783	0.270803
1	16166307	0.472471		1	16166307	0.880245		1	16166307	0.235862
1	16179326	0.635762		1	16179326	0.7024		1	16179326	0.0390571
1	16185850	0.350054		1	16185850	0.259759		1	16185850	0.801567
1	16192242	0.172422		1	16192242	0.561646		1	16192242	0.538956
1	16201501	0.643316		1	16201501	0.948188		1	16201501	0.211998
1	16209509	0.850506		1	16209509	0.526787		1	16209509	0.605051
1	16217056	0.614473		1	16217056	0.542538		1	16217056	0.0705012
1	16231575	0.919656		1	16231575	0.23363		1	16231575	0.401104
1	16236348	0.67095		1	16236348	0.272807		1	16236348	0.398062
1	16246153	0.911581		1	16246153	0.809602		1	16246153	0.908379
1	16252737	0.876963		1	16252737	0.39421		1	16252737	0.450983
1	16269338	0.649017		1	16269338	0.135749		1	16269338	0.254763
1	16276394	0.821946		1	16276394	0.655596		1	16276394	0.994021
1	16284706	0.0478695		1	16284706	0.0952687		1	16284706	0.0308564
1	16288781	0.784022		1	16288781	0.464999		1	16288781	0.711585
1	16300974	0.599083		1	16300974	0.24878		1	16300974	0.484133
1	16320605	0.755378		1	16320605	0.396735		1	16320605	0.789397
1	16330616	0.779752		1	16330616	0.170597		1	16330616	0.389339
1	16352868	0.185499		1	16352868	0.519463		1	16352868	0.639606
1	16368300	0.214256		1	16368300	0.488206		1	16368300	0.62218
1	16402782	0.456512		1	16402782	0.647867		1	16402782	0.160937
1	16419420	0.744596		1	16419420	0.215587		1	16419420	0.112014
1	16423498	0.638864		1	16423498	0.855039		1	16423498	0.324978
1	16437700	0.170542		1	16437700	0.142655		1	16437700	0.717178
1	16456906	0.339928		1	16456906	0.421776		1	16456906	0.0395752
1	16462129	0.937322		1	16462129	0.331641		1	16462129	0.201144
1	16488215	0.161977		1	16488215	0.602394		1	16488215	0.356502
1	16507075	0.0931741		1	16507075	0.00240601		1	16507075	0.37476
1	16523005	0.670566		1	16523005	0.261678		1	16523005	0.904502
1	16540447	0.0723889		1	16540447	0.560333		1	16540447	0.47962
1	16551067	0.233937		1	16551067	0.0689492		1	16551067	0.545387
1	16561939	0.886473		1	16561939	0.375573		1	16561939	0.781125
1	16571103	0.206472		1	16571103	0.906902		1	16571103	0.0518952
1	16579472	0.130592		1	16579472	0.0112901		1	16579472	0.0151842
1	16579634	0.359551		1	16579634	0.861849		1	16579634	0.577182
1	16580963	0.144716		1	16580963	0.0245479		1	16580963	0.222291
1	16598977	0.408572		1	16598977	0.760335		1	16598977	0.581102
1	16599991	0.758682		1	16599991	0.215709		1	16599991	0.826679
1	16606707	0.852854		1	16606707	0.393334		1	16606707	0.627743
1	16616916	0.681565		1	16616916	0.57001		1	16616916	0.484618
1	16630791	0.0780536		1	16630791	0.602035		1	16630791	0.359158
1	16649766	0.377942		1	16649766	0.0515729		1	16649766	0.840317
1	16667215	0.196653		1	16667215	0.0279916		1	16667215	0.082737
1	16673696	0.43093		1	16673696	0.314598		1	16673696	0.451672
1	16699169	0.859191		1	16699169	0.980104		1	16699169	0.788657
1	16709993	0.969707		1	16709993	0.764126		1	16709993	0.235852
1	16735009	0.779479		1	16735009	0.273103		1	16735009	0.94038
1	16737540	0.765814		1	16737540	0.285737		1	16737540	0.421394
1	16761159	0.28466		1	16761159	0.398055		1	16761159	0.200276
1	16775002	0.797988		1	16775002	0.196064		1	16775002	0.185027
1	16784246	0.814		1	16784246	0.925895		1	16784246	0.83473
1	16796221	0.587305		1	16796221	0.770381		1	16796221	0.762899
1	16817792	0.638561		1	16817792	0.766323		1	16817792	0.101015
1	16821931	0.889675		1	16821931	0.449612		1	16821931	0.560769
1	16836639	0.615284		1	16836639	0.274635		1	16836639	0.569867
1	16836773	0.550696		1	16836773	0.568669		1	16836773	0.251683
1	16851577	0.312206		1	16851577	0.241635		1	16851577	0.132122
1	16873010	0.736284		1	16873010	0.931742		1	16873010	0.129205
1	16880269	0.860419		1	16880269	0.36662		1	16880269	0.232154
1	16880949	0.265018		1	16880949	0.182262		1	16880949	0.0310776
1	16895183	0.873292		1	16895183	0.477053		1	16895183	0.64876
1	16900742	0.575828		1	16900742	0.548619		1	16900742	0.25948
1	16912638	0.347194		1	16912638	0.512107		1	16912638	0.0988607
1	16913369	0.0843244		1	16913369	0.733977		1	16913369	0.174653
1	16914724	0.854482		1	16914724	0.29524		1	16914724	0.319344
1	16919804	0.909796		1	16919804	0.31584		1	16919804	0.647808
1	16934907	0.36717		1	16934907	0.418638		1	16934907	0.542562
1	16944425	0.749862		1	16944425	0.337643		1	16944425	0.745447
1	16949876	0.0626184		1	16949876	0.196635		1	16949876	0.174252
1	16957366	0.191753		1	16957366	0.0277542		1	16957366	0.383827
1	16957630	0.940739		1	16957630	0.61424		1	16957630	0.166384
1	16970300	0.621242		1	16970300	0.169723		1	16970300	0.277628
1	16973628	0.150215		1	16973628	0.233603		1	16973628	0.441793
1	16990539	0.19804		1	16990539	0.563315		1	16990539	0.298036
1	16999722	0.735126		1	16999722	0.285691		1	16999722	0.589772
1	17012241	0.962236		1	17012241	0.417149		1	17012241	0.21191
1	17025437	0.198355		1	17025437	0.243864		1	17025437	0.862724
1	17036090	0.973909		1	17036090	0.851881		1	17036090	0.168082
1	17049802	0.840805		1	17049802	0.806266		1	17049802	0.552012
1	17059385	0.901483		1	17059385	0.799568		1	17059385	0.894597
1	17060341	0.758007		1	17060341	0.266191		1	17060341	0.409044
1	17076179	0.40023		1	17076179	0.685857		1	17076179	0.72904
1	17088321	0.422451		1	17088321	0.126031		1	17088321	0.981206
1	17088444	0.688471		1	17088444	0.553205		1	17088444	0.945199
1	17091398	0.84164		1	17091398	0.550988		1	17091398	0.273071
1	17091831	0.817823		1	17091831	0.31764		1	17091831	0.349559
1	17092995	0.899354		1	17092995	0.517406		1	17092995	0.578939
1	17107182	0.862934		1	17107182	0.599911		1	17107182	0.676042
1	17116303	0.37677		1	17116303	0.854715		1	17116303	0.277358
1	17126416	0.0390783		1	17126416	0.102367		1	17126416	0.617012
1	17127339	0.215878		1	17127339	0.0919414		1	17127339	0.233033
1	17134764	0.370132		1	17134764	0.278392		1	17134764	0.5816
1	17139936	0.679371		1	17139936	0.307616		1	17139936	0.419711
1	17151854	0.982383		1	17151854	0.458809		1	17151854	0.984007
1	17174031	0.730913		1	17174031	0.310655		1	17174031	0.647048
1	17178175	0.296791		1	17178175	0.0869823		1	17178175	0.0437803
1	17191907	0.114276		1	17191907	0.059589		1	17191907	0.507864
1	17197745	0.633538		1	17197745	0.372444		1	17197745	0.58645
1	17206017	0.757564		1	17206017	0.373754		1	17206017	0.18669
1	17218619	0.768749		1	17218619	0.945221		1	17218619	0.802928
1	17222891	0.511517		1	17222891	0.898089		1	17222891	0.625436
1	17246845	0.462253		1	17246845	0.335754		1	17246845	0.480723
1	17278622	0.427184		1	17278622	0.650936		1	17278622	0.220951
1	17287555	0.994088		1	17287555	0.168938		1	17287555	0.463332
1	17301050	0.614575		1	17301050	0.204602		1	17301050	0.604513
1	17317725	0.727967		1	17317725	0.30036		1	17317725	0.721928
1	17335823	0.633918		1	17335823	0.901147		1	17335823	0.954203
1	17347279	0.938614		1	17347279	0.346501		1	17347279	0.475367
1	17348448	0.225335		1	17348448	0.151135		1	17348448	0.165347
1	17363842	0.0759831		1	17363842	0.0322832		1	17363842	0.480397
1	17370041	0.900101		1	17370041	0.908509		1	17370041	0.970927
1	17385946	0.792632		1	17385946	0.32215		1	17385946	0.806881
1	17390719	0.640919		1	17390719	0.412545		1	17390719	0.407877
1	17411413	0.711958		1	17411413	0.3062		1	17411413	0.99398
1	17468551	0.395939		1	17468551	0.313127		1	17468551	0.267423
1	17472431	0.9804		1	17472431	0.491612		1	17472431	0.911439
1	17509421	0.306653		1	17509421	0.0666459		1	17509421	0.361083
1	17521642	0.761245		1	17521642	0.700382		1	17521642	0.206225
1	17536790	0.732213		1	17536790	0.226789		1	17536790	0.638594
1	17546570	0.0914871		1	17546570	0.0584454		1	17546570	0.782811
1	17560445	0.883361		1	17560445	0.331627		1	17560445	0.0101531
1	17571635	0.439265		1	17571635	0.443084		1	17571635	0.419932
1	17575297	0.829914		1	17575297	0.611875		1	17575297	0.616858
1	17596756	0.500135		1	17596756	0.455394		1	17596756	0.593712
1	17623980	0.902856		1	17623980	0.145139		1	17623980	0.334576
1	17666276	0.650574		1	17666276	0.162758		1	17666276	0.348409
1	17691826	0.00327102		1	17691826	0.266994		1	17691826	0.203541
1	17719189	0.384128		1	17719189	0.279675		1	17719189	0.474196
1	17733127	0.717246		1	17733127	0.717895		1	17733127	0.852543
1	17760254	0.279115		1	17760254	0.26578		1	17760254	0.949052
1	17780031	0.996618		1	17780031	0.423069		1	17780031	0.565952
1	17780406	0.244012		1	17780406	0.68595		1	17780406	0.0945608
1	17790516	0.721582		1	17790516	0.20961		1	17790516	0.829723
1	17816857	0.973602		1	17816857	0.370859		1	17816857	0.271994
1	17822375	0.725547		1	17822375	0.293252		1	17822375	0.111013
1	17834277	0.628843		1	17834277	0.393398		1	17834277	0.439681
1	17848941	0.685001		1	17848941	0.797929		1	17848941	0.357953
1	17849074	0.595488		1	17849074	0.399644		1	17849074	0.606318
1	17872585	0.56566		1	17872585	0.113794		1	17872585	0.981402
1	17882428	0.375611		1	17882428	0.762313		1	17882428	0.740648
1	17903411	0.164965		1	17903411	0.174776		1	17903411	0.732937
1	17931214	0.5038		1	17931214	0.337943		1	17931214	0.995361
1	17988456	0.827738		1	17988456	0.320557		1	17988456	0.444094
1	18004460	0.6512		1	18004460	0.844644		1	18004460	0.754554
1	18008154	0.796675		1	18008154	0.81053		1	18008154	0.68536
1	18017831	0.389334		1	18017831	0.0124038		1	18017831	0.273625
1	18020450	0.412327		1	18020450	0.307492		1	18020450	0.976157
1	18033606	0.986975		1	18033606	0.882779		1	18033606	0.242988
1	18063214	0.539286		1	18063214	0.664027		1	18063214	0.930786
1	18081726	0.172081		1	18081726	0.227819		1	18081726	0.994884
1	18089949	0.386957		1	18089949	0.445976		1	18089949	0.0733621
1	18119941	0.83573		1	18119941	0.441187		1	18119941	0.745541
1	18129191	0.605895		1	18129191	0.705958		1	18129191	0.555627
1	18143141	0.0749034		1	18143141	0.177325		1	18143141	0.41449
1	18173916	0.547833		1	18173916	0.475668		1	18173916	0.975068
1	18200454	0.555413		1	18200454	0.990298		1	18200454	0.525868
1	18219851	0.757096		1	18219851	0.585011		1	18219851	0.70078
1	18234981	0.684296		1	18234981	0.0373022		1	18234981	0.35589
1	18248405	0.478289		1	18248405	0.623829		1	18248405	0.312612
1	18260642	0.88827		1	18260642	0.484707		1	18260642	0.995079
1	18270683	0.146758		1	18270683	0.577012		1	18270683	0.943614
1	18292491	0.863265		1	18292491	0.958472		1	18292491	0.287629
1	18311523	0.929481		1	18311523	0.730948		1	18311523	0.716698
1	18316741	0.715473		1	18316741	0.428089		1	18316741	0.171475
1	18341021	0.319364		1	18341021	0.0609483		1	18341021	0.240041
1	18341041	0.011383		1	18341041	0.081267		1	18341041	0.324765
1	18357147	0.619079		1	18357147	0.967634		1	18357147	0.638873
1	18367544	0.776662		1	18367544	0.192413		1	18367544	0.754731
1	18381308	0.394675		1	18381308	0.544839		1	18381308	0.811305
1	18403778	0.236148		1	18403778	0.87025		1	18403778	0.938588
1	18403821	0.640838		1	18403821	0.753642		1	18403821	0.648396
1	18433901	0.986208		1	18433901	0.721083		1	18433901	0.49592
1	18460217	0.518773		1	18460217	0.0521345		1	18460217	0.359027
1	18474598	0.817617		1	18474598	0.881231		1	18474598	0.721314
1	18479786	0.904204		1	18479786	0.74107		1	18479786	0.597897
1	18490344	0.489899		1	18490344	0.862746		1	18490344	0.613028
1	18503121	0.820067		1	18503121	0.237103		1	18503121	0.824292
1	18516986	0.706355		1	18516986	0.165311		1	18516986	0.788891
1	18518007	0.145171		1	18518007	0.581245		1	18518007	0.0446197
1	18548665	0.034126		1	18548665	0.583495		1	18548665	0.356931
1	18558500	0.206133		1	18558500	0.430403		1	18558500	0.587377
1	18564643	0.66613		1	18564643	0.43638		1	18564643	0.0995363
1	18579317	0.117771		1	18579317	0.232809		1	18579317	0.100442
1	18598144	0.823407		1	18598144	0.236589		1	18598144	0.263905
1	18619166	0.65646		1	18619166	0.482914		1	18619166	0.526292
1	18621561	0.0293885		1	18621561	0.00957139		1	18621561	0.490058
1	18632474	0.0586185		1	18632474	0.237339		1	18632474	0.0865117
1	18650248	0.570695		1	18650248	0.230015		1	18650248	0.466728
1	18656677	0.690498		1	18656677	0.877525		1	18656677	0.810725
1	18662751	0.755121		1	18662751	0.645582		1	18662751	0.200589
1	18677284	0.420866		1	18677284	0.896048		1	18677284	0.12377
1	18682322	0.297694		1	18682322	0.483894		1	18682322	0.881662
1	18685626	0.0740679		1	18685626	0.563128		1	18685626	0.31331
1	18696834	0.871497		1	18696834	0.735966		1	18696834	0.0887002
1	18700726	0.57381		1	18700726	0.893951		1	18700726	0.196855
1	18712375	0.620525		1	18712375	0.190866		1	18712375	0.568886
1	18728098	0.655933		1	18728098	0.81551		1	18728098	0.573913
1	18734492	0.599561		1	18734492	0.827965		1	18734492	0.364745
1	18741316	0.101242		1	18741316	0.0317519		1	18741316	0.976747
1	18751582	0.364025		1	18751582	0.242236		1	18751582	0.418929
1	18767882	0.471977		1	18767882	0.458706		1	18767882	0.599012
1	18775129	0.108486		1	18775129	0.737085		1	18775129	0.790033
1	18780423	0.483446		1	18780423	0.208392		1	18780423	0.974708
1	18784356	0.897605		1	18784356	0.66254		1	18784356	0.0846811
1	18806058	0.223899		1	18806058	0.763681		1	18806058	0.518897
1	18812701	0.510204		1	18812701	0.623751		1	18812701	0.131521
1	18831142	0.813123		1	18831142	0.334299		1	18831142	0.924252
1	18842094	0.712681		1	18842094	0.00998733		1	18842094	0.215606
1	18853581	0.138979		1	18853581	0.381778		1	18853581	0.333357
1	18874415	0.431451		1	18874415	0.895599		1	18874415	0.129722
1	18878283	0.795961		1	18878283	0.420492		1	18878283	0.575907
1	18884402	0.531925		1	18884402	0.271774		1	18884402	0.538904
1	18887528	0.874934		1	18887528	0.221331		1	18887528	0.378112
1	18887771	0.956111		1	18887771	0.89856		1	18887771	0.261769
1	18899982	0.10017		1	18899982	0.708986		1	18899982	0.763929
1	18911077	0.10576		1	18911077	0.450046		1	18911077	0.363371
1	18913716	0.266808		1	18913716	0.945123		1	18913716	0.530218
1	18921049	0.655738		1	18921049	0.305048		1	18921049	0.545591
1	18922675	0.331778		1	18922675	0.532756		1	18922675	0.718579
1	18952629	0.304704		1	18952629	0.333128		1	18952629	0.561895
1	18957446	0.359534		1	18957446	0.925087		1	18957446	0.972597
1	18970063	0.185538		1	18970063	0.12692		1	18970063	0.954914
1	18997197	0.0189878		1	18997197	0.165601		1	18997197	0.273566
1	19026991	0.554216		1	19026991	0.826183		1	19026991	0.237935
1	19040638	0.789469		1	19040638	0.371481		1	19040638	0.727878
1	19046409	0.240355		1	19046409	0.154557		1	19046409	0.615183
1	19065556	0.535588		1	19065556	0.542038		1	19065556	0.958795
1	19076520	0.99593		1	19076520	0.48252		1	19076520	0.577633
1	19099980	0.146507		1	19099980	0.21769		1	19099980	0.585472
1	19109760	0.892954		1	19109760	0.63042		1	19109760	0.367156
1	19142324	0.818467		1	19142324	0.301844		1	19142324	0.716542
1	19156510	0.907803		1	19156510	0.735771		1	19156510	0.934805
1	19162716	0.760744		1	19162716	0.512384		1	19162716	0.930284
1	19167908	0.133909		1	19167908	0.519267		1	19167908	0.665441
1	19204652	0.617767		1	19204652	0.797286		1	19204652	0.419127
1	19225362	0.814729		1	19225362	0.941388		1	19225362	0.682051
1	19238368	0.386833		1	19238368	0.746006		1	19238368	0.235119
1	19257988	0.179504		1	19257988	0.26165		1	19257988	0.774403
1	19291889	0.27454		1	19291889	0.224159		1	19291889	0.259444
1	19326156	0.280253		1	19326156	0.426612		1	19326156	0.728325
1	19343319	0.527489		1	19343319	0.464448		1	19343319	0.210024
1	19356871	0.584592		1	19356871	0.36008		1	19356871	0.568625
1	19370958	0.712163		1	19370958	0.195604		1	19370958	0.971223
1	19378670	0.253319		1	19378670	0.703506		1	19378670	0.0142457
1	19410173	0.934869		1	19410173	0.994664		1	19410173	0.26911
1	19414592	0.789765		1	19414592	0.830028		1	19414592	0.123791
1	19418720	0.48679		1	19418720	0.797726		1	19418720	0.458059
1	19425750	0.592686		1	19425750	0.452486		1	19425750	0.134525
1	19447433	0.51618		1	19447433	0.904659		1	19447433	0.565967
1	19463100	0.284898		1	19463100	0.713265		1	19463100	0.362255
1	19466577	0.105464		1	19466577	0.147142		1	19466577	0.0275566
1	19515570	0.149539		1	19515570	0.168598		1	19515570	0.526394
1	19518150	0.382379		1	19518150	0.0350017		1	19518150	0.250703
1	19528661	0.124883		1	19528661	0.510444		1	19528661	0.115694
1	19547563	0.561898		1	19547563	0.20284		1	19547563	0.340083
1	19572867	0.828768		1	19572867	0.547889		1	19572867	0.126249
1	19577076	0.627278		1	19577076	0.726373		1	19577076	0.651076
1	19598614	0.682238		1	19598614	0.351506		1	19598614	0.273255
1	19603541	0.970578		1	19603541	0.859877		1	19603541	0.425385
1	19612382	0.727548		1	19612382	0.570307		1	19612382	0.816123
1	19616130	0.822643		1	19616130	0.948493		1	19616130	0.261906
1	19636031	0.218464		1	19636031	0.422508		1	19636031	0.834862
1	19645715	0.809231		1	19645715	0.480064		1	19645715	0.342381
1	19645744	0.773386		1	19645744	0.794147		1	19645744	0.898859
1	19650934	0.216638		1	19650934	0.679101		1	19650934	0.655955
1	19662177	0.71192		1	19662177	0.744421		1	19662177	0.507998
1	19674545	0.118147		1	19674545	0.0271907		1	19674545	0.131058
1	19677711	0.251251		1	19677711	0.828825		1	19677711	0.566392
1	19704947	0.639817		1	19704947	0.708269		1	19704947	0.675921
1	19705483	0.230161		1	19705483	0.244253		1	19705483	0.817377
1	19708141	0.891362		1	19708141	0.839604		1	19708141	0.630411
1	19709255	0.839963		1	19709255	0.628621		1	19709255	0.136643
1	19714874	0.192667		1	19714874	0.831594		1	19714874	0.790128
1	19716900	0.214464		1	19716900	0.851583		1	19716900	0.532325
1	19724616	0.962455		1	19724616	0.330708		1	19724616	0.067676
1	19738671	0.215273		1	19738671	0.745749		1	19738671	0.919552
1	19762571	0.799438		1	19762571	0.824484		1	19762571	0.570649
1	19771550	0.173417		1	19771550	0.885677		1	19771550	0.198359
1	19780066	0.688118		1	19780066	0.397259		1	19780066	0.973432
1	19784109	0.39308		1	19784109	0.637233		1	19784109	0.717778
1	19787225	0.0942056		1	19787225	0.846379		1	19787225	0.240391
1	19804108	0.586918		1	19804108	0.613706		1	19804108	0.212921
1	19804758	0.362581		1	19804758	0.190182		1	19804758	0.751415
1	19812071	0.949823		1	19812071	0.435345		1	19812071	0.0542492
1	19813117	0.276099		1	19813117	0.994992		1	19813117	0.337032
1	19815123	0.646242		1	19815123	0.339064		1	19815123	0.841672
1	19820856	0.744696		1	19820856	0.393348		1	19820856	0.769752
1	19828726	0.931173		1	19828726	0.926056		1	19828726	0.266844
1	19829307	0.536129		1	19829307	0.353381		1	19829307	0.178437
1	19845356	0.657085		1	19845356	0.843455		1	19845356	0.38494
1	19855042	0.347103		1	19855042	0.257814		1	19855042	0.552933
1	19864455	0.71537		1	19864455	0.909607		1	19864455	0.247662
1	19864998	0.393701		1	19864998	0.491662		1	19864998	0.960079
1	19888282	0.545163		1	19888282	0.71568		1	19888282	0.433521
1	19914620	0.918439		1	19914620	0.77151		1	19914620	0.580491
1	19916773	0.585144		1	19916773	0.691227		1	19916773	0.660532
1	19924874	0.686384		1	19924874	0.593079		1	19924874	0.230123
1	19931845	0.678965		1	19931845	0.416304		1	19931845	0.656123
1	19942288	0.793942		1	19942288	0.63824		1	19942288	0.529862
1	19965784	0.765816		1	19965784	0.0542085		1	19965784	0.182456
1	19968718	0.760737		1	19968718	0.953084		1	19968718	0.865539
1	19981583	0.944976		1	19981583	0.136583		1	19981583	0.948103
1	20002877	0.332611		1	20002877	0.544906		1	20002877	0.912284
1	20018413	0.907577		1	20018413	0.438653		1	20018413	0.886676
1	20027335	0.759007		1	20027335	0.778584		1	20027335	0.596091
1	20045766	0.825351		1	20045766	0.943759		1	20045766	0.233001
1	20046132	0.837732		1	20046132	0.458036		1	20046132	0.627374
1	20069287	0.94665		1	20069287	0.723727		1	20069287	0.0320329
1	20069308	0.617879		1	20069308	0.629003		1	20069308	0.242226
1	20078237	0.989165		1	20078237	0.53825		1	20078237	0.964602
1	20100944	0.196044		1	20100944	0.880516		1	20100944	0.414521
1	20101958	0.727069		1	20101958	0.571266		1	20101958	0.871616
1	20115447	0.206557		1	20115447	0.425683		1	20115447	0.53995
1	20132701	0.742355		1	20132701	0.436531		1	20132701	0.295618
1	20138841	0.494478		1	20138841	0.51749		1	20138841	0.795864
1	20144182	0.634579		1	20144182	0.292657		1	20144182	0.750833
1	20149042	0.815648		1	20149042	0.685119		1	20149042	0.527749
1	20156834	0.896575		1	20156834	0.40543		1	20156834	0.793142
1	20172049	0.836518		1	20172049	0.793953		1	20172049	0.283491
1	20184946	0.505802		1	20184946	0.741058		1	20184946	0.314641
1	20190086	0.551832		1	20190086	0.446321		1	20190086	0.209121
1	20206499	0.346026		1	20206499	0.577594		1	20206499	0.808467
1	20208149	0.840277		1	20208149	0.343845		1	20208149	0.490562
1	20210607	0.472841		1	20210607	0.836687		1	20210607	0.392207
1	20218597	0.205186		1	20218597	0.890347		1	20218597	0.48082
1	20228770	0.0852222		1	20228770	0.152356		1	20228770	0.271685
1	20238745	0.670864		1	20238745	0.380257		1	20238745	0.0316631
1	20260382	0.0277602		1	20260382	0.435465		1	20260382	0.243691
1	20284328	0.00529976		1	20284328	0.913169		1	20284328	0.51683
1	20327902	0.0965307		1	20327902	0.91506		1	20327902	0.193457
1	20343463	0.805543		1	20343463	0.778034		1	20343463	0.239131
1	20389127	0.857924		1	20389127	0.436071		1	20389127	0.791868
1	20398300	0.0326102		1	20398300	0.528111		1	20398300	0.40721
1	20415764	0.225599		1	20415764	0.822488		1	20415764	0.520497
1	20429585	0.648484		1	20429585	0.652965		1	20429585	0.0171647
1	20434954	0.896631		1	20434954	0.607881		1	20434954	0.846838
1	20445999	0.0415025		1	20445999	0.272213		1	20445999	0.235209
1	20449599	0.874358		1	20449599	0.917939		1	20449599	0.824578
1	20460007	0.383303		1	20460007	0.191539		1	20460007	0.00847396
1	20484936	0.814587		1	20484936	0.459903		1	20484936	0.734425
1	20515514	0.750457		1	20515514	0.493205		1	20515514	0.274291
1	20529276	0.973536		1	20529276	0.345893		1	20529276	0.642571
1	20550082	0.766172		1	20550082	0.0459456		1	20550082	0.0589792
1	20557636	0.210538		1	20557636	0.637476		1	20557636	0.79653
1	20594853	0.271213		1	20594853	0.0385439		1	20594853	0.0187423
1	20600100	0.125609		1	20600100	0.440152		1	20600100	0.335279
1	20628012	0.318106		1	20628012	0.19246		1	20628012	0.267502
1	20648657	0.756722		1	20648657	0.590628		1	20648657	0.157498
1	20668690	0.883019		1	20668690	0.475241		1	20668690	0.155548
1	20677540	0.224192		1	20677540	0.461047		1	20677540	0.354552
1	20680009	0.333877		1	20680009	0.970213		1	20680009	0.965136
1	20703324	0.941631		1	20703324	0.444443		1	20703324	0.754349
1	20706904	0.419541		1	20706904	0.593663		1	20706904	0.0899405
1	20734542	0.761041		1	20734542	0.149212		1	20734542	0.580717
1	20759197	0.211751		1	20759197	0.702905		1	20759197	0.848559
1	20759991	0.940176		1	20759991	0.78305		1	20759991	0.83268
1	20768740	0.109227		1	20768740	0.237876		1	20768740	0.333322
1	20777857	0.447063		1	20777857	0.177164		1	20777857	0.0426321
1	20781477	0.0320773		1	20781477	0.211908		1	20781477	0.367575
1	20796985	0.59929		1	20796985	0.980905		1	20796985	0.754071
1	20802019	0.612342		1	20802019	0.874688		1	20802019	0.839196
1	20820946	0.0898922		1	20820946	0.046987		1	20820946	0.111562
1	20843793	0.559328		1	20843793	0.889352		1	20843793	0.41826
1	20858777	0.908631		1	20858777	0.670806		1	20858777	0.286358
1	20868829	0.99406		1	20868829	0.422382		1	20868829	0.660288
1	20873800	0.0279311		1	20873800	0.660687		1	20873800	0.740373
1	20879808	0.461645		1	20879808	0.412447		1	20879808	0.261067
1	20887714	0.893217		1	20887714	0.851905		1	20887714	0.108365
1	20912990	0.7671		1	20912990	0.319934		1	20912990	0.725782
1	20968557	0.945635		1	20968557	0.573429		1	20968557	0.19419
1	20979804	0.884991		1	20979804	0.909754		1	20979804	0.198253
1	21031369	0.900603		1	21031369	0.483192		1	21031369	0.42285
1	21055681	0.328471		1	21055681	0.138081		1	21055681	0.617262
1	21088500	0.839011		1	21088500	0.732511		1	21088500	0.716533
1	21101755	0.249318		1	21101755	0.24969		1	21101755	0.580684
1	21118164	0.567054		1	21118164	0.973953		1	21118164	0.307465
1	21138358	0.477745		1	21138358	0.676467		1	21138358	0.777137
1	21181227	0.825636		1	21181227	0.962017		1	21181227	0.8749
1	21210239	0.587022		1	21210239	0.797139		1	21210239	0.819874
1	21237711	0.79102		1	21237711	0.902327		1	21237711	0.555605
1	21238363	0.0150063		1	21238363	0.930889		1	21238363	0.338684
1	21270366	0.996607		1	21270366	0.85016		1	21270366	0.263631
1	21310395	0.763914		1	21310395	0.350701		1	21310395	0.709916
1	21335739	0.729364		1	21335739	0.544943		1	21335739	0.899859
1	21336772	0.0104672		1	21336772	0.0170867		1	21336772	0.890724
1	21354602	0.353142		1	21354602	0.192094		1	21354602	0.973981
1	21363991	0.169599		1	21363991	0.869941		1	21363991	0.438929
1	21369211	0.360491		1	21369211	0.982255		1	21369211	0.797864
1	21374666	0.0411551		1	21374666	0.100759		1	21374666	0.268442
1	21376581	0.589564		1	21376581	0.994314		1	21376581	0.636855
1	21390163	0.197465		1	21390163	0.156101		1	21390163	0.701148
1	21399699	0.239346		1	21399699	0.641421		1	21399699	0.104181
1	21428353	0.000545617		1	21428353	0.00908587		1	21428353	0.245833
1	21447140	0.886225		1	21447140	0.685346		1	21447140	0.169094
1	21465148	0.819985		1	21465148	0.971814		1	21465148	0.439839
1	21472649	0.689832		1	21472649	0.698586		1	21472649	0.519999
1	21485527	0.818088		1	21485527	0.655313		1	21485527	0.716463
1	21489157	0.553285		1	21489157	0.412344		1	21489157	0.668539
1	21502652	0.90434		1	21502652	0.719895		1	21502652	0.864994
1	21503284	0.197562		1	21503284	0.799068		1	21503284	0.516141
1	21511724	0.511834		1	21511724	0.505059		1	21511724	0.791587
1	21540260	0.15725		1	21540260	0.0599925		1	21540260	0.392285
1	21576047	0.819392		1	21576047	0.518762		1	21576047	0.939453
1	21584818	0.0693056		1	21584818	0.0382401		1	21584818	0.0317526
1	21590858	0.839037		1	21590858	0.78549		1	21590858	0.0347642
1	21591895	0.798895		1	21591895	0.574595		1	21591895	0.217992
1	21608881	0.55681		1	21608881	0.992191		1	21608881	0.919404
1	21614493	0.203202		1	21614493	0.486134		1	21614493	0.454822
1	21626084	0.715351		1	21626084	0.832015		1	21626084	0.590931
1	21634232	0.0197506		1	21634232	0.232423		1	21634232	0.645994
1	21645507	0.614686		1	21645507	0.108719		1	21645507	0.310385
1	21661568	0.287182		1	21661568	0.957095		1	21661568	0.710341
1	21675946	0.13033		1	21675946	0.381296		1	21675946	0.355847
1	21705442	0.736199		1	21705442	0.499875		1	21705442	0.0186401
1	21708434	0.208644		1	21708434	0.964301		1	21708434	0.588892
1	21726571	0.986277		1	21726571	0.350916		1	21726571	0.245148
1	21749105	0.753448		1	21749105	0.939114		1	21749105	0.816101
1	21772772	0.0709005		1	21772772	0.17859		1	21772772	0.979771
1	21776389	0.345962		1	21776389	0.26117		1	21776389	0.808453
1	21787355	0.930545		1	21787355	0.332203		1	21787355	0.417264
1	21807622	0.552067		1	21807622	0.300719		1	21807622	0.401377
1	21826389	0.636595		1	21826389	0.0771137		1	21826389	0.327472
1	21846310	0.860318		1	21846310	0.443298		1	21846310	0.913581
1	21858929	0.911182		1	21858929	0.915252		1	21858929	0.665059
1	21866164	0.608585		1	21866164	0.768309		1	21866164	0.974061
1	21872047	0.500384		1	21872047	0.130768		1	21872047	0.653189
1	21896863	0.699104		1	21896863	0.532476		1	21896863	0.734029
1	21916967	0.15466		1	21916967	0.341137		1	21916967	0.886726
1	21963596	0.661245		1	21963596	0.847956		1	21963596	0.594418
1	22004733	0.701636		1	22004733	0.638371		1	22004733	0.562405
1	22030558	0.0504728		1	22030558	0.171285		1	22030558	0.00957454
1	22050444	0.832488		1	22050444	0.541202		1	22050444	0.863639
1	22056028	0.746232		1	22056028	0.830611		1	22056028	0.953803
1	22096234	0.415457		1	22096234	0.507743		1	22096234	0.423732
1	22111522	0.230583		1	22111522	0.432898		1	22111522	0.744945
1	22135596	0.445598		1	22135596	0.66096		1	22135596	0.343161
1	22154484	0.120364		1	22154484	0.465529		1	22154484	0.528811
1	22193105	0.894488		1	22193105	0.152		1	22193105	0.137579
1	22227800	0.805843		1	22227800	0.537648		1	22227800	0.0268862
1	22242997	0.147395		1	22242997	0.52156		1	22242997	0.63171
1	22252332	0.563118		1	22252332	0.796949		1	22252332	0.931516
1	22273549	0.824315		1	22273549	0.549375		1	22273549	0.0685307
1	22287581	0.988492		1	22287581	0.898388		1	22287581	0.423283
1	22301479	0.391415		1	22301479	0.493178		1	22301479	0.27832
1	22315322	0.314914		1	22315322	0.411732		1	22315322	0.438726
1	22320229	0.116912		1	22320229	0.137855		1	22320229	0.684588
1	22332834	0.24583		1	22332834	0.962015		1	22332834	0.349144
1	22352883	0.808347		1	22352883	0.730242		1	22352883	0.418661
1	22384166	0.156129		1	22384166	0.669716		1	22384166	0.690449
1	22396229	0.832838		1	22396229	0.924517		1	22396229	0.00539967
1	22405542	0.819175		1	22405542	0.643191		1	22405542	0.533433
1	22410930	0.99748		1	22410930	0.980381		1	22410930	0.402884
1	22421681	0.44697		1	22421681	0.909914		1	22421681	0.276551
1	22433100	0.248061		1	22433100	0.0730182		1	22433100	0.987701
1	22448683	0.945101		1	22448683	0.485506		1	22448683	0.274985
1	22462677	0.870734		1	22462677	0.587607		1	22462677	0.564715
1	22483745	0.445554		1	22483745	0.507912		1	22483745	0.194589
1	22515614	0.957519		1	22515614	0.136814		1	22515614	0.222154
1	22530398	0.662334		1	22530398	0.470902		1	22530398	0.260537
1	22547772	0.114993		1	22547772	0.104424		1	22547772	0.386775
1	22555741	0.790764		1	22555741	0.751562		1	22555741	0.728839
1	22568328	0.759774		1	22568328	0.995641		1	22568328	0.594007
1	22577694	0.474363		1	22577694	0.279073		1	22577694	0.710632
1	22586402	0.612792		1	22586402	0.511898		1	22586402	0.401414
1	22610659	0.0417826		1	22610659	0.167107		1	22610659	0.611826
1	22617983	0.262888		1	22617983	0.671721		1	22617983	0.659063
1	22627674	0.0648086		1	22627674	0.19706		1	22627674	0.508803
1	22643215	0.0775021		1	22643215	0.343623		1	22643215	0.980608
1	22681330	0.117894		1	22681330	0.0130983		1	22681330	0.491109
1	22683425	0.255595		1	22683425	0.918763		1	22683425	0.343545
1	22696875	0.984148		1	22696875	0.455632		1	22696875	0.178166
1	22734471	0.334294		1	22734471	0.779032		1	22734471	0.755299
1	22736106	0.261537		1	22736106	0.168815		1	22736106	0.441761
1	22757490	0.368779		1	22757490	0.668552		1	22757490	0.58142
1	22765082	0.116094		1	22765082	0.398893		1	22765082	0.18688
1	22818680	0.739714		1	22818680	0.811082		1	22818680	0.463161
1	22846355	0.206078		1	22846355	0.50769		1	22846355	0.30395
1	22863927	0.751106		1	22863927	0.536918		1	22863927	0.965423
1	22879642	0.453353		1	22879642	0.746812		1	22879642	0.655652
1	22912063	0.88084		1	22912063	0.251992		1	22912063	0.690932
1	22942499	0.0530009		1	22942499	0.252507		1	22942499	0.294726
1	22962603	0.874459		1	22962603	0.877549		1	22962603	0.365394
1	22975859	0.516198		1	22975859	0.384624		1	22975859	0.348214
1	22998591	0.125163		1	22998591	0.100654		1	22998591	0.330235
1	23024966	0.356159		1	23024966	0.025249		1	23024966	0.131653
1	23033730	0.862424		1	23033730	0.699321		1	23033730	0.655906
1	23040566	0.829586		1	23040566	0.718261		1	23040566	0.476458
1	23043258	0.934786		1	23043258	0.225616		1	23043258	0.884623
1	23058374	0.718347		1	23058374	0.76797		1	23058374	0.528156
1	23080153	0.593753		1	23080153	0.342013		1	23080153	0.397062
1	23100389	0.404214		1	23100389	0.0227587		1	23100389	0.806245
1	23115440	0.650325		1	23115440	0.816288		1	23115440	0.716064
1	23134290	0.311555		1	23134290	0.445839		1	23134290	0.827951
1	23158895	0.559062		1	23158895	0.56403		1	23158895	0.364094
1	23172382	0.138094		1	23172382	0.0625157		1	23172382	0.498033
1	23216122	0.400092		1	23216122	0.448967		1	23216122	0.320551
1	23232425	0.206574		1	23232425	0.48465		1	23232425	0.727457
1	23263996	0.0218025		1	23263996	0.0944848		1	23263996	0.510785
1	23269015	0.957257		1	23269015	0.819482		1	23269015	0.114767
1	23286040	0.0383509		1	23286040	0.0664071		1	23286040	0.465504
1	23309863	0.232956		1	23309863	0.212968		1	23309863	0.684781
1	23323616	0.0250653		1	23323616	0.169702		1	23323616	0.208391
1	23347102	0.117415		1	23347102	0.447318		1	23347102	0.514272
1	23355027	0.00123847		1	23355027	0.0325921		1	23355027	0.165794
1	23360063	0.587429		1	23360063	0.710896		1	23360063	0.840573
1	23372978	0.138148		1	23372978	0.0827441		1	23372978	0.682277
1	23394284	0.99064		1	23394284	0.823819		1	23394284	0.434152
1	23414481	0.972313		1	23414481	0.751102		1	23414481	0.68375
1	23425007	0.382307		1	23425007	0.896256		1	23425007	0.650722
1	23436786	0.258391		1	23436786	0.635053		1	23436786	0.807915
1	23459216	0.853852		1	23459216	0.0964681		1	23459216	0.677874
1	23466418	0.715927		1	23466418	0.537065		1	23466418	0.880314
1	23469556	0.189795		1	23469556	0.959733		1	23469556	0.230142
1	23478030	0.217358		1	23478030	0.52118		1	23478030	0.55733
1	23478700	0.00527903		1	23478700	0.0140444		1	23478700	0.0513166
1	23485053	0.202873		1	23485053	0.425679		1	23485053	0.173424
1	23490645	0.862078		1	23490645	0.801041		1	23490645	0.484354
1	23497236	0.0900275		1	23497236	0.135357		1	23497236	0.271487
1	23522949	0.793619		1	23522949	0.102691		1	23522949	0.423773
1	23540884	0.374827		1	23540884	0.0139		1	23540884	0.220918
1	23553806	0.219544		1	23553806	0.687231		1	23553806	0.941616
1	23575335	0.83241		1	23575335	0.99887		1	23575335	0.28304
1	23582545	0.0843319		1	23582545	0.263325		1	23582545	0.81911
1	23591511	0.0303209		1	23591511	0.0228963		1	23591511	0.215014
1	23604521	0.927965		1	23604521	0.360622		1	23604521	0.0315496
1	23613911	0.122678		1	23613911	0.22824		1	23613911	0.394368
1	23622079	0.267868		1	23622079	0.304842		1	23622079	0.3635
1	23634215	0.36503		1	23634215	0.432906		1	23634215	0.727702
1	23634341	0.144452		1	23634341	0.290872		1	23634341	0.157721
1	23647336	0.862705		1	23647336	0.208909		1	23647336	0.516436
1	23653288	0.207183		1	23653288	0.249968		1	23653288	0.157614
1	23660341	0.846337		1	23660341	0.895571		1	23660341	0.821393
1	23662719	0.0266661		1	23662719	0.0795401		1	23662719	0.635256
1	23673060	0.000427298		1	23673060	0.00472356		1	23673060	0.779472
1	23686499	0.346212		1	23686499	0.178104		1	23686499	0.0630392
1	23698416	0.339161		1	23698416	0.966457		1	23698416	0.834296
1	23722557	0.786577		1	23722557	0.207579		1	23722557	0.0801708
1	23757493	0.141433		1	23757493	0.770331		1	23757493	0.473341
1	23769019	0.756105		1	23769019	0.883851		1	23769019	0.92301
1	23776493	0.0739848		1	23776493	0.316501		1	23776493	0.0563315
1	23793060	0.281618		1	23793060	0.554597		1	23793060	0.982159
1	23808265	0.370894		1	23808265	0.962534		1	23808265	0.224222
1	23822408	0.189706		1	23822408	0.564595		1	23822408	0.384539
1	23829372	0.10894		1	23829372	0.0672522		1	23829372	0.227225
1	23850435	0.727411		1	23850435	0.332303		1	23850435	0.377989
1	23868686	0.894985		1	23868686	0.896396		1	23868686	0.658589
1	23884972	0.92356		1	23884972	0.489126		1	23884972	0.515732
1	23899762	0.830155		1	23899762	0.639497		1	23899762	0.740428
1	23911579	0.100168		1	23911579	0.661645		1	23911579	0.163454
1	23926833	0.712696		1	23926833	0.974115		1	23926833	0.735332
1	23966287	0.552627		1	23966287	0.235202		1	23966287	0.658307
1	23989540	0.761563		1	23989540	0.882591		1	23989540	0.42882
1	24002764	0.505248		1	24002764	0.0842596		1	24002764	0.487091
1	24007824	0.276605		1	24007824	0.479893		1	24007824	0.460634
1	24010803	0.186121		1	24010803	0.364106		1	24010803	0.0512366
1	24013010	0.824779		1	24013010	0.262858		1	24013010	0.455311
1	24019379	0.405547		1	24019379	0.0950446		1	24019379	0.959261
1	24031480	0.996125		1	24031480	0.531482		1	24031480	0.786622
1	24042521	0.498368		1	24042521	0.998212		1	24042521	0.838314
1	24045709	0.718483		1	24045709	0.494944		1	24045709	0.716486
1	24064335	0.118956		1	24064335	0.288312		1	24064335	0.981885
1	24097095	0.586297		1	24097095	0.939405		1	24097095	0.532422
1	24107876	0.553459		1	24107876	0.171728		1	24107876	0.546637
1	24126741	0.865323		1	24126741	0.437502		1	24126741	0.851199
1	24149924	0.0457607		1	24149924	0.188569		1	24149924	0.00459702
1	24178575	0.280986		1	24178575	0.236826		1	24178575	0.341166
1	24194253	0.102323		1	24194253	0.490013		1	24194253	0.346873
1	24210151	0.308165		1	24210151	0.0886719		1	24210151	0.883099
1	24254740	0.243347		1	24254740	0.484365		1	24254740	0.316996
1	24307709	0.171144		1	24307709	0.48933		1	24307709	0.181215
1	24355269	0.11398		1	24355269	0.319292		1	24355269	0.766158
1	24402185	0.962535		1	24402185	0.995652		1	24402185	0.229827
1	24425003	0.687357		1	24425003	0.622954		1	24425003	0.287187
1	24450052	0.126158		1	24450052	0.693534		1	24450052	0.760933
1	24471290	0.227637		1	24471290	0.975044		1	24471290	0.0616178
1	24495292	0.304789		1	24495292	0.259654		1	24495292	0.255261
1	24508989	0.0862931		1	24508989	0.268544		1	24508989	0.833072
1	24541334	0.540452		1	24541334	0.636006		1	24541334	0.254788
1	24572936	0.789724		1	24572936	0.563588		1	24572936	0.931438
1	24621993	0.0964064		1	24621993	0.0966666		1	24621993	0.654778
1	24658697	0.351181		1	24658697	0.595108		1	24658697	0.98108
1	24676164	0.504839		1	24676164	0.504156		1	24676164	0.0100064
1	24692625	0.0644445		1	24692625	0.852517		1	24692625	0.136525
1	24745329	0.0401908		1	24745329	0.17687		1	24745329	0.317146
1	24827455	0.41875		1	24827455	0.809261		1	24827455	0.608769
1	24877816	0.178273		1	24877816	0.681079		1	24877816	0.381238
1	24915725	0.0326695		1	24915725	0.158901		1	24915725	0.0336127
1	24935196	0.00691331		1	24935196	0.5225		1	24935196	0.812611
1	24965310	0.935857		1	24965310	0.319812		1	24965310	0.121758
1	25016919	0.139845		1	25016919	0.911812		1	25016919	0.984777
1	25041719	0.672764		1	25041719	0.807776		1	25041719	0.879508
1	25080182	0.807073		1	25080182	0.808584		1	25080182	0.916818
1	25100058	0.514007		1	25100058	0.694699		1	25100058	0.499872
1	25108667	0.197201		1	25108667	0.903943		1	25108667	0.648641
1	25115744	0.196682		1	25115744	0.966918		1	25115744	0.4447
1	25147615	0.649085		1	25147615	0.114941		1	25147615	0.369523
1	25178472	0.0439469		1	25178472	0.407073		1	25178472	0.642878
1	25213177	0.310683		1	25213177	0.346974		1	25213177	0.140188
1	25244785	0.0103885		1	25244785	0.693216		1	25244785	0.996392
1	25272197	0.221559		1	25272197	0.446456		1	25272197	0.607392
1	25274576	0.159035		1	25274576	0.450547		1	25274576	0.981987
1	25300394	0.0285336		1	25300394	0.373448		1	25300394	0.0482224
1	25305190	0.76573		1	25305190	0.912015		1	25305190	0.139781
1	25310608	0.054458		1	25310608	0.106989		1	25310608	0.0910853
1	25334483	0.00126089		1	25334483	0.0231279		1	25334483	0.0613686
1	25340527	0.41004		1	25340527	0.903077		1	25340527	0.454634
1	25377906	0.848884		1	25377906	0.0739437		1	25377906	0.748964
1	25378995	0.00491114		1	25378995	0.0681247		1	25378995	0.0195133
1	25386790	0.00188361		1	25386790	0.0921334		1	25386790	0.118732
1	25407083	0.0102905		1	25407083	0.399971		1	25407083	0.954488
1	25463013	0.358173		1	25463013	0.0210086		1	25463013	0.105153
1	25495312	0.163887		1	25495312	0.249815		1	25495312	0.966057
1	25539664	0.535537		1	25539664	0.807161		1	25539664	0.0829034
1	25604167	0.478523		1	25604167	0.905735		1	25604167	0.29607
1	25605208	0.652099		1	25605208	0.730056		1	25605208	0.35243
1	25631330	0.23135		1	25631330	0.79949		1	25631330	0.758304
1	25631586	0.674619		1	25631586	0.496148		1	25631586	0.15999
1	25648343	0.955464		1	25648343	0.382467		1	25648343	0.146829
1	25661888	0.0630313		1	25661888	0.196785		1	25661888	0.40269
1	25677845	0.978015		1	25677845	0.199436		1	25677845	0.0281106
1	25724975	0.536364		1	25724975	0.754124		1	25724975	0.542463
1	25737593	0.304495		1	25737593	0.570457		1	25737593	0.809734
1	25773236	0.518705		1	25773236	0.572454		1	25773236	0.417743
1	25818508	0.914387		1	25818508	0.624871		1	25818508	0.826251
1	25834364	0.73831		1	25834364	0.372363		1	25834364	0.082167
1	25849679	0.505628		1	25849679	0.195045		1	25849679	0.4005
1	25850749	0.0753622		1	25850749	0.0314078		1	25850749	0.127252
1	25871645	0.585364		1	25871645	0.931755		1	25871645	0.728258
1	25885963	0.96092		1	25885963	0.270795		1	25885963	0.230986
1	25907163	0.649941		1	25907163	0.0467425		1	25907163	0.226173
1	25948480	0.0830931		1	25948480	0.879237		1	25948480	0.265451
1	25968505	0.697881		1	25968505	0.882305		1	25968505	0.483385
1	26007943	0.610299		1	26007943	0.603407		1	26007943	0.78604
1	26012967	0.916027		1	26012967	0.280269		1	26012967	0.726855
1	26016822	0.483379		1	26016822	0.158515		1	26016822	0.285399
1	26019274	0.761735		1	26019274	0.763836		1	26019274	0.373761
1	26027072	0.155126		1	26027072	0.0464037		1	26027072	0.412083
1	26087377	0.242455		1	26087377	0.0946466		1	26087377	0.0809891
1	26115442	0.125544		1	26115442	0.847707		1	26115442	0.222584
1	26135479	0.775872		1	26135479	0.65809		1	26135479	0.986775
1	26137650	0.302979		1	26137650	0.426621		1	26137650	0.967199
1	26153780	0.159149		1	26153780	0.0387556		1	26153780	0.379558
1	26221171	0.906389		1	26221171	0.408474		1	26221171	0.440729
1	26240502	0.0498681		1	26240502	0.0754561		1	26240502	0.762917
1	26243382	0.16298		1	26243382	0.044114		1	26243382	0.243705
1	26262098	0.791297		1	26262098	0.879405		1	26262098	0.320102
1	26279217	0.357969		1	26279217	0.417982		1	26279217	0.447198
1	26284926	0.143765		1	26284926	0.338308		1	26284926	0.285351
1	26332545	0.491541		1	26332545	0.24328		1	26332545	0.201216
1	26340352	0.675234		1	26340352	0.811014		1	26340352	0.326279
1	26388726	0.705155		1	26388726	0.741894		1	26388726	0.0664552
1	26438321	0.395378		1	26438321	0.452123		1	26438321	0.657147
1	26460127	0.740564		1	26460127	0.409645		1	26460127	0.14251
1	26474139	0.431073		1	26474139	0.880947		1	26474139	0.120524
1	26484714	0.224455		1	26484714	0.579443		1	26484714	0.0685897
1	26514403	0.651663		1	26514403	0.942339		1	26514403	0.0885854
1	26563225	0.484066		1	26563225	0.39421		1	26563225	0.0488338
1	26621987	0.674923		1	26621987	0.628398		1	26621987	0.0962952
1	26640547	0.566726		1	26640547	0.780514		1	26640547	0.233994
1	26656061	0.833415		1	26656061	0.377663		1	26656061	0.0648304
1	26663654	0.828622		1	26663654	0.199096		1	26663654	0.0285756
1	26671500	0.172956		1	26671500	0.025055		1	26671500	0.0277109
1	26672385	0.192884		1	26672385	0.058642		1	26672385	0.802115
1	26677242	0.316325		1	26677242	0.668865		1	26677242	0.133903
1	26693806	0.0726998		1	26693806	0.654367		1	26693806	0.331298
1	26723539	0.928021		1	26723539	0.172847		1	26723539	0.536645
1	26727658	0.742695		1	26727658	0.6806		1	26727658	0.44764
1	26747365	0.401663		1	26747365	0.122473		1	26747365	0.0115688
1	26772100	0.920022		1	26772100	0.490858		1	26772100	0.105074
1	26787685	0.330344		1	26787685	0.479153		1	26787685	0.938199
1	26809204	0.803373		1	26809204	0.105328		1	26809204	0.0903119
1	26846166	0.346082		1	26846166	0.947537		1	26846166	0.9019
1	26879816	0.65483		1	26879816	0.206282		1	26879816	0.483417
1	26904081	0.275783		1	26904081	0.405472		1	26904081	0.0582312
1	26924909	0.94757		1	26924909	0.691669		1	26924909	0.516684
1	26948131	0.416215		1	26948131	0.286993		1	26948131	0.686904
1	26956269	0.637872		1	26956269	0.0875251		1	26956269	0.417989
1	26964489	0.163234		1	26964489	0.138649		1	26964489	0.0411272
1	26965292	0.606339		1	26965292	0.0859089		1	26965292	0.65353
1	26982647	0.258808		1	26982647	0.0793589		1	26982647	0.00408854
1	27000782	0.720974		1	27000782	0.215307		1	27000782	0.863235
1	27003402	0.0732771		1	27003402	0.121372		1	27003402	0.00176861
1	27027310	0.854422		1	27027310	0.151468		1	27027310	0.786047
1	27039890	0.899072		1	27039890	0.899535		1	27039890	0.336471
1	27077411	0.578294		1	27077411	0.427262		1	27077411	0.498326
1	27100457	0.0259023		1	27100457	0.00589864		1	27100457	0.0311506
1	27101153	0.737817		1	27101153	0.219186		1	27101153	0.846957
1	27121393	0.0857766		1	27121393	0.139827		1	27121393	0.0287018
1	27124095	0.213592		1	27124095	0.0963178		1	27124095	0.44707
1	27163527	0.557515		1	27163527	0.0904901		1	27163527	0.314402
1	27211124	0.444982		1	27211124	0.165451		1	27211124	0.446215
1	27224767	0.740034		1	27224767	0.222667		1	27224767	0.225699
1	27241483	0.0370312		1	27241483	0.109744		1	27241483	0.556819
1	27284938	0.489393		1	27284938	0.632878		1	27284938	0.784021
1	27374204	0.982188		1	27374204	0.224979		1	27374204	0.825507
1	27395797	0.266391		1	27395797	0.0782303		1	27395797	0.478838
1	27404100	0.4222		1	27404100	0.095753		1	27404100	0.154846
1	27411219	0.69148		1	27411219	0.958374		1	27411219	0.0347497
1	27412593	0.207208		1	27412593	0.0156015		1	27412593	0.0417978
1	27440156	0.732959		1	27440156	0.187617		1	27440156	0.880892
1	27453791	0.637229		1	27453791	0.552493		1	27453791	0.177739
1	27465096	0.911824		1	27465096	0.791395		1	27465096	0.0974217
1	27468697	0.614375		1	27468697	0.417714		1	27468697	0.888345
1	27520025	0.589836		1	27520025	0.393188		1	27520025	0.286807
1	27532328	0.656602		1	27532328	0.0383836		1	27532328	0.0308127
1	27536169	0.440306		1	27536169	0.109042		1	27536169	0.708545
1	27548199	0.734191		1	27548199	0.111617		1	27548199	0.371275
1	27560305	0.391363		1	27560305	0.229929		1	27560305	0.036307
1	27596173	0.0597169		1	27596173	0.0158656		1	27596173	0.00257861
1	27618273	0.51056		1	27618273	0.245316		1	27618273	0.243644
1	27637262	0.101833		1	27637262	0.119852		1	27637262	0.0563221
1	27638161	0.221336		1	27638161	0.574842		1	27638161	0.817684
1	27650493	0.706151		1	27650493	0.477354		1	27650493	0.841786
1	27652797	0.484757		1	27652797	0.237388		1	27652797	0.865587
1	27705508	0.475237		1	27705508	0.155863		1	27705508	0.585942
1	27740749	0.528201		1	27740749	0.153222		1	27740749	0.993359
1	27757372	0.364782		1	27757372	0.0862782		1	27757372	0.797527
1	27782854	0.0699287		1	27782854	0.0911196		1	27782854	0.28643
1	27797569	0.220272		1	27797569	0.758676		1	27797569	0.796318
1	27811516	0.806322		1	27811516	0.404732		1	27811516	0.219384
1	27824504	0.560231		1	27824504	0.110056		1	27824504	0.343701
1	27842443	0.0542101		1	27842443	0.0102345		1	27842443	0.964121
1	27847217	0.46392		1	27847217	0.315147		1	27847217	0.92477
1	27871378	0.0887505		1	27871378	0.421031		1	27871378	0.674639
1	27890573	0.849245		1	27890573	0.756468		1	27890573	0.822798
1	27915481	0.661769		1	27915481	0.339513		1	27915481	0.543549
1	27970003	0.815552		1	27970003	0.641081		1	27970003	0.851077
1	27982040	0.348		1	27982040	0.481605		1	27982040	0.630013
1	28012447	0.51036		1	28012447	0.0360373		1	28012447	0.211327
1	28040708	0.967238		1	28040708	0.634862		1	28040708	0.636865
1	28070773	0.894053		1	28070773	0.394052		1	28070773	0.567624
1	28098412	0.961983		1	28098412	0.459343		1	28098412	0.196693
1	28104209	0.371832		1	28104209	0.34298		1	28104209	0.824694
1	28131259	0.625572		1	28131259	0.541975		1	28131259	0.575078
1	28134295	0.415459		1	28134295	0.334006		1	28134295	0.17573
1	28145820	0.228665		1	28145820	0.0763057		1	28145820	0.991678
1	28147934	0.829402		1	28147934	0.609673		1	28147934	0.686724
1	28161466	0.836645		1	28161466	0.117319		1	28161466	0.921094
1	28193959	0.395159		1	28193959	0.134033		1	28193959	0.214998
1	28219110	0.86449		1	28219110	0.376194		1	28219110	0.593849
1	28231544	0.571255		1	28231544	0.937334		1	28231544	0.337282
1	28295932	0.0201307		1	28295932	0.152978		1	28295932	0.377726
1	28319129	0.544509		1	28319129	0.14656		1	28319129	0.271647
1	28360390	0.608016		1	28360390	0.423654		1	28360390	0.528215
1	28415239	0.0282691		1	28415239	0.141595		1	28415239	0.216501
1	28436627	0.915874		1	28436627	0.706495		1	28436627	0.947236
1	28445069	0.296737		1	28445069	0.910607		1	28445069	0.411919
1	28479575	0.313795		1	28479575	0.959703		1	28479575	0.316952
1	28500881	0.51544		1	28500881	0.373565		1	28500881	0.0517403
1	28520720	0.176744		1	28520720	0.996321		1	28520720	0.22886
1	28526587	0.46069		1	28526587	0.815166		1	28526587	0.662829
1	28566175	0.990424		1	28566175	0.421553		1	28566175	0.20222
1	28595314	0.720932		1	28595314	0.829326		1	28595314	0.307217
1	28628100	0.628107		1	28628100	0.370514		1	28628100	0.764049
1	28642324	0.275135		1	28642324	0.638576		1	28642324	0.21879
1	28680592	0.949944		1	28680592	0.157423		1	28680592	0.761579
1	28713288	0.43743		1	28713288	0.871807		1	28713288	0.583711
1	28719539	0.690976		1	28719539	0.658146		1	28719539	0.647906
1	28727314	0.564622		1	28727314	0.653094		1	28727314	0.91361
1	28766119	0.683543		1	28766119	0.584406		1	28766119	0.895473
1	28808008	0.787442		1	28808008	0.251168		1	28808008	0.811262
1	28813889	0.41266		1	28813889	0.887688		1	28813889	0.240756
1	28857616	0.86073		1	28857616	0.861559		1	28857616	0.461895
1	28883988	0.398667		1	28883988	0.279543		1	28883988	0.58199
1	28927374	0.513185		1	28927374	0.397158		1	28927374	0.663201
1	28949345	0.956027		1	28949345	0.174295		1	28949345	0.14134
1	28986576	0.281756		1	28986576	0.384986		1	28986576	0.133122
1	29008636	0.129965		1	29008636	0.347939		1	29008636	0.707454
1	29009189	0.599393		1	29009189	0.812741		1	29009189	0.613513
1	29014893	0.218701		1	29014893	0.922938		1	29014893	0.00475954
1	29033385	0.362247		1	29033385	0.17497		1	29033385	0.856365
1	29044060	0.0233492		1	29044060	0.112745		1	29044060	0.991744
1	29046169	0.239871		1	29046169	0.0895443		1	29046169	0.660337
1	29061692	0.0218907		1	29061692	0.109171		1	29061692	0.691407
1	29083156	0.000728958		1	29083156	0.148645		1	29083156	0.0377514
1	29149177	0.290024		1	29149177	0.628729		1	29149177	0.864627
1	29188315	0.69584		1	29188315	0.682706		1	29188315	0.444807
1	29263166	0.23752		1	29263166	0.475981		1	29263166	0.617277
1	29300858	0.855019		1	29300858	0.506126		1	29300858	0.889537
1	29342089	0.861244		1	29342089	0.593612		1	29342089	0.64336
1	29352293	0.178393		1	29352293	0.682712		1	29352293	0.271734
1	29357097	0.71221		1	29357097	0.775535		1	29357097	0.684468
1	29395042	0.733672		1	29395042	0.781116		1	29395042	0.60647
1	29397006	0.356635		1	29397006	0.466408		1	29397006	0.197327
1	29441963	0.512449		1	29441963	0.0496404		1	29441963	0.734576
1	29477219	0.889829		1	29477219	0.989852		1	29477219	0.517367
1	29557906	0.726225		1	29557906	0.449189		1	29557906	0.903877
1	29587399	0.894055		1	29587399	0.974429		1	29587399	0.800137
1	29614972	0.428642		1	29614972	0.996242		1	29614972	0.328929
1	29628603	0.636111		1	29628603	0.857946		1	29628603	0.694267
1	29685794	0.139769		1	29685794	0.659284		1	29685794	0.803574
1	29701216	0.579653		1	29701216	0.919856		1	29701216	0.534486
1	29702383	0.44315		1	29702383	0.268825		1	29702383	0.596303
1	29726632	0.333788		1	29726632	0.619126		1	29726632	0.564356
1	29746921	0.139883		1	29746921	0.382744		1	29746921	0.154545
1	29779666	0.305043		1	29779666	0.0433579		1	29779666	0.102188
1	29795193	0.177003		1	29795193	0.476917		1	29795193	0.114136
1	29819771	0.852271		1	29819771	0.939987		1	29819771	0.712887
1	29837084	0.278384		1	29837084	0.296219		1	29837084	0.029621
1	29862344	0.92217		1	29862344	0.567093		1	29862344	0.571697
1	29890948	0.949368		1	29890948	0.252306		1	29890948	0.168323
1	29918567	0.592387		1	29918567	0.835434		1	29918567	0.883749
1	29945897	0.612776		1	29945897	0.969726		1	29945897	0.718028
1	29977818	0.011524		1	29977818	0.616422		1	29977818	0.822595
1	30031608	0.687036		1	30031608	0.668069		1	30031608	0.0229974
1	30054632	0.647344		1	30054632	0.233293		1	30054632	0.221401
1	30069814	0.146885		1	30069814	0.409946		1	30069814	0.702049
1	30095097	0.610361		1	30095097	0.436262		1	30095097	0.798175
1	30113710	0.641298		1	30113710	0.78016		1	30113710	0.065207
1	30123864	0.448313		1	30123864	0.242943		1	30123864	0.0505121
1	30148348	0.679763		1	30148348	0.354412		1	30148348	0.0453852
1	30163629	0.45033		1	30163629	0.979867		1	30163629	0.0054447
1	30211364	0.489788		1	30211364	0.309604		1	30211364	0.0299311
1	30230677	0.328978		1	30230677	0.913578		1	30230677	0.262404
1	30261418	0.818826		1	30261418	0.704781		1	30261418	0.43911
1	30283484	0.782636		1	30283484	0.929291		1	30283484	0.660695
1	30286000	0.0527339		1	30286000	0.777237		1	30286000	0.533472
1	30307997	0.23883		1	30307997	0.423197		1	30307997	0.251847
1	30331082	0.243969		1	30331082	0.705694		1	30331082	0.460281
1	30347746	0.176745		1	30347746	0.593788		1	30347746	0.19532
1	30385267	0.305241		1	30385267	0.131651		1	30385267	0.941136
1	30406484	0.537779		1	30406484	0.51037		1	30406484	0.738243
1	30424612	0.393831		1	30424612	0.0330255		1	30424612	0.168323
1	30449497	0.03466		1	30449497	0.00172553		1	30449497	0.654312
1	30476052	0.78689		1	30476052	0.255694		1	30476052	0.428763
1	30512067	0.576983		1	30512067	0.117035		1	30512067	0.891716
1	30545192	0.147694		1	30545192	0.0957127		1	30545192	0.798825
1	30581202	0.610449		1	30581202	0.280392		1	30581202	0.288754
1	30610850	0.559067		1	30610850	0.576714		1	30610850	0.215117
1	30654356	0.610248		1	30654356	0.559885		1	30654356	0.532717
1	30668774	0.358849		1	30668774	0.636058		1	30668774	0.310542
1	30670961	0.273393		1	30670961	0.051916		1	30670961	0.458283
1	30696293	0.286281		1	30696293	0.677222		1	30696293	0.311195
1	30706151	0.0654678		1	30706151	0.748922		1	30706151	0.427118
1	30722864	0.467956		1	30722864	0.966318		1	30722864	0.79291
1	30732800	0.645825		1	30732800	0.307305		1	30732800	0.864377
1	30742596	0.293507		1	30742596	0.0831669		1	30742596	0.370616
1	30767303	0.839251		1	30767303	0.974214		1	30767303	0.440136
1	30778937	0.954812		1	30778937	0.928153		1	30778937	0.840687
1	30815101	0.552859		1	30815101	0.86503		1	30815101	0.170457
1	30860447	0.284723		1	30860447	0.637633		1	30860447	0.972092
1	30879730	0.0861109		1	30879730	0.76645		1	30879730	0.651216
1	30901324	0.19661		1	30901324	0.105438		1	30901324	0.0462147
1	30959917	0.384175		1	30959917	0.619816		1	30959917	0.529933
1	30973438	0.268931		1	30973438	0.438424		1	30973438	0.757695
1	31003848	0.495259		1	31003848	0.218565		1	31003848	0.698562
1	31036992	0.319839		1	31036992	0.763481		1	31036992	0.953654
1	31096168	0.590856		1	31096168	0.681164		1	31096168	0.597787
1	31134114	0.353485		1	31134114	0.891694		1	31134114	0.75654
1	31164043	0.346224		1	31164043	0.693929		1	31164043	0.418689
1	31215035	0.589056		1	31215035	0.27319		1	31215035	0.670525
1	31218152	0.398654		1	31218152	0.940992		1	31218152	0.311752
1	31243081	0.038496		1	31243081	0.851468		1	31243081	0.995172
1	31270285	0.200068		1	31270285	0.347944		1	31270285	0.796693
1	34172197	0.514508		1	34172197	0.992316		1	34172197	0.164197
1	34195975	0.720931		1	34195975	0.982944		1	34195975	0.28642
1	34200863	0.233095		1	34200863	0.704152		1	34200863	0.17605
1	34207859	0.409479		1	34207859	0.726836		1	34207859	0.523285
1	34214121	0.742518		1	34214121	0.201807		1	34214121	0.889689
1	34220334	0.439547		1	34220334	0.89491		1	34220334	0.260452
1	34253942	0.573018		1	34253942	0.823162		1	34253942	0.432308
1	34270470	0.171889		1	34270470	0.416622		1	34270470	0.762781
1	34351823	0.359261		1	34351823	0.221856		1	34351823	0.799722
1	34376751	0.270897		1	34376751	0.0658839		1	34376751	0.232574
1	34381264	0.230958		1	34381264	0.916686		1	34381264	0.096325
1	34429869	0.305328		1	34429869	0.812158		1	34429869	0.314719
1	34445011	0.449229		1	34445011	0.567101		1	34445011	0.0880459
1	34459641	0.382833		1	34459641	0.997212		1	34459641	0.151133
1	34481390	0.139993		1	34481390	0.422593		1	34481390	0.397847
1	34502949	0.752583		1	34502949	0.99214		1	34502949	0.0554992
1	34503335	0.35634		1	34503335	0.983094		1	34503335	0.385447
1	34541932	0.419579		1	34541932	0.355427		1	34541932	0.956197
1	34564723	0.534848		1	34564723	0.845472		1	34564723	0.0346743
1	34612188	0.475611		1	34612188	0.693454		1	34612188	0.119822
1	34620038	0.902013		1	34620038	0.666748		1	34620038	0.818548
1	34660026	0.933294		1	34660026	0.88641		1	34660026	0.664412
1	34682721	0.741071		1	34682721	0.750744		1	34682721	0.622144
1	34727780	0.680304		1	34727780	0.183143		1	34727780	0.503758
1	34768512	0.292305		1	34768512	0.761343		1	34768512	0.740328
1	34796826	0.149161		1	34796826	0.129822		1	34796826	0.0759521
1	34826182	0.811562		1	34826182	0.270731		1	34826182	0.657503
1	34850447	0.0530052		1	34850447	0.0398852		1	34850447	0.712745
1	34868222	0.875626		1	34868222	0.588907		1	34868222	0.971994
1	34921023	0.466156		1	34921023	0.629595		1	34921023	0.0156115
1	35000766	0.949114		1	35000766	0.447372		1	35000766	0.405303
1	35019112	0.705645		1	35019112	0.315063		1	35019112	0.52529
1	35037265	0.286598		1	35037265	0.574291		1	35037265	0.564222
1	35052387	0.664825		1	35052387	0.205518		1	35052387	0.975036
1	35077158	0.673126		1	35077158	0.501655		1	35077158	0.851291
1	35107212	0.486044		1	35107212	0.427896		1	35107212	0.459444
1	35171307	0.273257		1	35171307	0.932114		1	35171307	0.259733
1	35195501	0.22006		1	35195501	0.136981		1	35195501	0.794812
1	35215750	0.955526		1	35215750	0.594442		1	35215750	0.624683
1	35219436	0.302238		1	35219436	0.879978		1	35219436	0.00876668
1	35242948	0.65208		1	35242948	0.319734		1	35242948	0.654546
1	35249295	0.83722		1	35249295	0.320123		1	35249295	0.581292
1	35266711	0.746718		1	35266711	0.354891		1	35266711	0.236566
1	35283100	0.648088		1	35283100	0.205806		1	35283100	0.484163
1	35302144	0.207683		1	35302144	0.200459		1	35302144	0.266779
1	35305864	0.128527		1	35305864	0.530984		1	35305864	0.128239
1	35366494	0.620162		1	35366494	0.625846		1	35366494	0.208138
1	35419749	0.620432		1	35419749	0.30287		1	35419749	0.555062
1	35460638	0.523261		1	35460638	0.260816		1	35460638	0.75908
1	35462299	0.442077		1	35462299	0.874256		1	35462299	0.522262
1	35492731	0.127861		1	35492731	0.785728		1	35492731	0.559663
1	35542915	0.51158		1	35542915	0.952301		1	35542915	0.927319
1	35567633	0.937809		1	35567633	0.206217		1	35567633	0.0940236
1	35570012	0.0958909		1	35570012	0.536444		1	35570012	0.575977
1	35590164	0.942436		1	35590164	0.929731		1	35590164	0.777225
1	35601325	0.249487		1	35601325	0.862277		1	35601325	0.553006
1	35660899	0.102848		1	35660899	0.427059		1	35660899	0.662007
1	35665777	0.444882		1	35665777	0.767088		1	35665777	0.559201
1	35676337	0.112155		1	35676337	0.852033		1	35676337	0.601788
1	35696993	0.414619		1	35696993	0.197823		1	35696993	0.643564
1	35750813	0.187613		1	35750813	0.0174445		1	35750813	0.827871
1	35794444	0.888058		1	35794444	0.68962		1	35794444	0.893879
1	35844699	0.347903		1	35844699	0.817024		1	35844699	0.693556
1	35911024	0.0545908		1	35911024	0.928313		1	35911024	0.129699
1	35943786	0.111945		1	35943786	0.289064		1	35943786	0.478434
1	35974612	0.0781025		1	35974612	0.506607		1	35974612	0.836588
1	35983412	0.108672		1	35983412	0.0743225		1	35983412	0.719811
1	36072544	0.605381		1	36072544	0.0731093		1	36072544	0.977133
1	36113290	0.00253678		1	36113290	0.127314		1	36113290	0.570186
1	36173954	0.598952		1	36173954	0.200956		1	36173954	0.219672
1	36195282	0.732794		1	36195282	0.572517		1	36195282	0.940771
1	36196657	0.326052		1	36196657	0.161584		1	36196657	0.231908
1	36208521	0.453713		1	36208521	0.151083		1	36208521	0.0759428
1	36221725	0.797111		1	36221725	0.435562		1	36221725	0.243217
1	36240733	0.96549		1	36240733	0.214436		1	36240733	0.710629
1	36247485	0.919877		1	36247485	0.406222		1	36247485	0.138431
1	36248984	0.0654469		1	36248984	0.369288		1	36248984	0.375123
1	36258744	0.522054		1	36258744	0.114423		1	36258744	0.148886
1	36302988	0.474756		1	36302988	0.738203		1	36302988	0.193376
1	36330571	0.604717		1	36330571	0.515225		1	36330571	0.479323
1	36337752	0.864659		1	36337752	0.444989		1	36337752	0.223765
1	36365379	0.599981		1	36365379	0.062033		1	36365379	0.480593
1	36417134	0.325007		1	36417134	0.0340924		1	36417134	0.771889
1	36491042	0.141766		1	36491042	0.0163494		1	36491042	0.430026
1	36546915	0.984866		1	36546915	0.309887		1	36546915	0.829565
1	36549607	0.784367		1	36549607	0.273859		1	36549607	0.1785
1	36561084	0.937921		1	36561084	0.881228		1	36561084	0.1535
1	36573331	0.666501		1	36573331	0.263526		1	36573331	0.396396
1	36578488	0.208559		1	36578488	0.0485599		1	36578488	0.370241
1	36582334	0.718136		1	36582334	0.509877		1	36582334	0.862688
1	36590095	0.776996		1	36590095	0.279355		1	36590095	0.329207
1	36592826	0.95472		1	36592826	0.660579		1	36592826	0.957794
1	36594483	0.514723		1	36594483	0.37925		1	36594483	0.323789
1	36628070	0.100447		1	36628070	0.0747649		1	36628070	0.849366
1	36674361	0.0689222		1	36674361	0.610324		1	36674361	0.92635
1	36705677	0.518991		1	36705677	0.399055		1	36705677	0.873718
1	36713028	0.451536		1	36713028	0.839946		1	36713028	0.773742
1	36715313	0.531384		1	36715313	0.311343		1	36715313	0.793634
1	36780005	0.653191		1	36780005	0.122942		1	36780005	0.586592
1	36789759	0.841478		1	36789759	0.100972		1	36789759	0.425053
1	36806298	0.720672		1	36806298	0.955521		1	36806298	0.37068
1	36853802	0.95186		1	36853802	0.390228		1	36853802	0.956523
1	36877146	0.631365		1	36877146	0.142024		1	36877146	0.751347
1	36879986	0.424401		1	36879986	0.0426044		1	36879986	0.215805
1	36920242	0.974093		1	36920242	0.380094		1	36920242	0.54452
1	36941079	0.240043		1	36941079	0.509076		1	36941079	0.839509
1	36974661	0.349043		1	36974661	0.69561		1	36974661	0.30525
1	36976389	0.515145		1	36976389	0.482461		1	36976389	0.0521401
1	36995303	0.184263		1	36995303	0.294311		1	36995303	0.394367
1	36996297	0.693867		1	36996297	0.266682		1	36996297	0.743737
1	37037583	0.86226		1	37037583	0.0233967		1	37037583	0.803691
1	37101490	0.864604		1	37101490	0.102182		1	37101490	0.529321
1	37112403	0.381221		1	37112403	0.961186		1	37112403	0.698785
1	37137958	0.977235		1	37137958	0.0527678		1	37137958	0.49549
1	37174224	0.800202		1	37174224	0.307437		1	37174224	0.910813
1	37229271	0.682229		1	37229271	0.881475		1	37229271	0.246198
1	37286731	0.4552		1	37286731	0.71099		1	37286731	0.196134
1	37286805	0.913462		1	37286805	0.685656		1	37286805	0.734055
1	37344351	0.889204		1	37344351	0.728136		1	37344351	0.469731
1	37391581	0.274083		1	37391581	0.795233		1	37391581	0.332637
1	37443191	0.222628		1	37443191	0.919646		1	37443191	0.0912358
1	37518837	0.804851		1	37518837	0.556928		1	37518837	0.205473
1	37547404	0.797337		1	37547404	0.497185		1	37547404	0.277085
1	37596476	0.837346		1	37596476	0.767041		1	37596476	0.229891
1	37615221	0.618052		1	37615221	0.749074		1	37615221	0.269078
1	37682392	0.884792		1	37682392	0.950716		1	37682392	0.409962
1	37705704	0.885291		1	37705704	0.904466		1	37705704	0.720657
1	37737911	0.887666		1	37737911	0.474204		1	37737911	0.228101
1	37772888	0.773824		1	37772888	0.881421		1	37772888	0.267845
1	37805945	0.722256		1	37805945	0.858134		1	37805945	0.836313
1	37834118	0.503452		1	37834118	0.607179		1	37834118	0.699541
1	37873953	0.916408		1	37873953	0.995353		1	37873953	0.66058
1	38006571	0.815793		1	38006571	0.376021		1	38006571	0.111234
1	38077520	0.207612		1	38077520	0.116076		1	38077520	0.841839
1	38092997	0.535727		1	38092997	0.890239		1	38092997	0.263277
1	38093338	0.0848127		1	38093338	0.983063		1	38093338	0.0142295
1	38131958	0.808903		1	38131958	0.867762		1	38131958	0.858287
1	38163688	0.479592		1	38163688	0.870048		1	38163688	0.345863
1	38171785	0.902505		1	38171785	0.628494		1	38171785	0.173147
1	38262959	0.051555		1	38262959	0.0395063		1	38262959	0.239859
1	38293685	0.779083		1	38293685	0.769541		1	38293685	0.0607344
1	38306008	0.499917		1	38306008	0.556827		1	38306008	0.355244
1	38324429	0.790328		1	38324429	0.389637		1	38324429	0.662218
1	38342949	0.741691		1	38342949	0.274926		1	38342949	0.119619
1	38347905	0.487666		1	38347905	0.520312		1	38347905	0.592396
1	38355958	0.7604		1	38355958	0.33842		1	38355958	0.0428772
1	38362013	0.193821		1	38362013	0.620096		1	38362013	0.253169
1	38379285	0.384802		1	38379285	0.303727		1	38379285	0.541012
1	38428697	0.395326		1	38428697	0.170703		1	38428697	0.976307
1	38453857	0.634035		1	38453857	0.544895		1	38453857	0.999667
1	38481437	0.60849		1	38481437	0.137091		1	38481437	0.662229
1	38505900	0.437377		1	38505900	0.586699		1	38505900	0.403635
1	38577564	0.26644		1	38577564	0.485464		1	38577564	0.283099
1	38588318	0.355294		1	38588318	0.0879377		1	38588318	0.395783
1	38592724	0.228989		1	38592724	0.77831		1	38592724	0.00127154
1	38604055	0.347877		1	38604055	0.225818		1	38604055	0.384406
1	38604163	0.235434		1	38604163	0.544742		1	38604163	0.00297376
1	38667728	0.256255		1	38667728	0.700965		1	38667728	0.23327
1	38682465	0.890887		1	38682465	0.856069		1	38682465	0.0478223
1	38716103	0.338556		1	38716103	0.969952		1	38716103	0.00157365
1	38744471	0.475262		1	38744471	0.958599		1	38744471	0.177683
1	38758252	0.365938		1	38758252	0.745953		1	38758252	0.700483
1	38771611	0.0462912		1	38771611	0.514842		1	38771611	0.00839168
1	38773085	0.5236		1	38773085	0.884653		1	38773085	0.757596
1	38801458	0.582543		1	38801458	0.428276		1	38801458	0.425758
1	38848615	0.93132		1	38848615	0.357662		1	38848615	0.225077
1	38856527	0.905972		1	38856527	0.288307		1	38856527	0.222867
1	38875322	0.323281		1	38875322	0.854504		1	38875322	0.793348
1	38882799	0.876585		1	38882799	0.280346		1	38882799	0.570755
1	38925707	0.550165		1	38925707	0.012616		1	38925707	0.0979416
1	38927656	0.776312		1	38927656	0.128203		1	38927656	0.216324
1	38961003	0.518357		1	38961003	0.101671		1	38961003	0.423802
1	38989743	0.5257		1	38989743	0.121409		1	38989743	0.137019
1	39062787	0.696209		1	39062787	0.973824		1	39062787	0.346422
1	39120316	0.926543		1	39120316	0.463768		1	39120316	0.200168
1	39154797	0.715656		1	39154797	0.984957		1	39154797	0.342104
1	39180938	0.160038		1	39180938	0.787595		1	39180938	0.9574
1	39189473	0.200724		1	39189473	0.917772		1	39189473	0.704686
1	39202075	0.60129		1	39202075	0.867284		1	39202075	0.875682
1	39228527	0.770989		1	39228527	0.986685		1	39228527	0.838381
1	39285494	0.807714		1	39285494	0.801009		1	39285494	0.0534116
1	39307822	0.213021		1	39307822	0.747306		1	39307822	0.0574984
1	39311657	0.0169227		1	39311657	0.184249		1	39311657	0.314366
1	39331026	0.0298328		1	39331026	0.235769		1	39331026	0.619571
1	39339475	0.463351		1	39339475	0.34897		1	39339475	0.582302
1	39380838	0.727546		1	39380838	0.449575		1	39380838	0.936356
1	39384691	0.580281		1	39384691	0.902288		1	39384691	0.550666
1	39425185	0.229768		1	39425185	0.406163		1	39425185	0.227023
1	39463542	0.231191		1	39463542	0.36608		1	39463542	0.990985
1	39504194	0.393274		1	39504194	0.700406		1	39504194	0.350653
1	39546246	0.0802276		1	39546246	0.169637		1	39546246	0.53373
1	39574958	0.33503		1	39574958	0.710982		1	39574958	0.17369
1	39627290	0.795264		1	39627290	0.505266		1	39627290	0.267971
1	39672630	0.941445		1	39672630	0.798706		1	39672630	0.438224
1	39678877	0.500811		1	39678877	0.628876		1	39678877	0.403959
1	39694287	0.547841		1	39694287	0.140414		1	39694287	0.300401
1	39714509	0.964721		1	39714509	0.417917		1	39714509	0.129389
1	39743026	0.622227		1	39743026	0.387397		1	39743026	0.347193
1	39751768	0.729887		1	39751768	0.365457		1	39751768	0.361564
1	39763396	0.68826		1	39763396	0.528875		1	39763396	0.499356
1	39779247	0.334644		1	39779247	0.272306		1	39779247	0.248661
1	39870008	0.648759		1	39870008	0.258787		1	39870008	0.461178
1	39901027	0.248719		1	39901027	0.506061		1	39901027	0.99998
1	39940723	0.619944		1	39940723	0.638302		1	39940723	0.177983
1	39978393	0.702461		1	39978393	0.314103		1	39978393	0.709716
1	40005386	0.947845		1	40005386	0.365351		1	40005386	0.0315846
1	40045621	0.314866		1	40045621	0.36771		1	40045621	0.838338
1	40049619	0.635079		1	40049619	0.602939		1	40049619	0.648237
1	40081091	0.991725		1	40081091	0.991229		1	40081091	0.409224
1	40116537	0.793478		1	40116537	0.649203		1	40116537	0.65992
1	40161736	0.94226		1	40161736	0.711278		1	40161736	0.145191
1	40197354	0.524012		1	40197354	0.265173		1	40197354	0.794591
1	40215480	0.659242		1	40215480	0.855203		1	40215480	0.523948
1	40287515	0.837875		1	40287515	0.501297		1	40287515	0.25922
1	40305438	0.671101		1	40305438	0.986366		1	40305438	0.0408474
1	40316051	0.231481		1	40316051	0.592158		1	40316051	0.524747
1	40350846	0.161166		1	40350846	0.466794		1	40350846	0.547631
1	40375899	0.645837		1	40375899	0.0592505		1	40375899	0.827716
1	40397830	0.808911		1	40397830	0.349308		1	40397830	0.161785
1	40424877	0.884401		1	40424877	0.703857		1	40424877	0.65776
1	40455509	0.373715		1	40455509	0.967386		1	40455509	0.905591
1	40519925	0.261306		1	40519925	0.0395027		1	40519925	0.458227
1	40539372	0.100916		1	40539372	0.0975395		1	40539372	0.893668
1	40598052	0.453983		1	40598052	0.016762		1	40598052	0.0143648
1	40621295	0.885706		1	40621295	0.816855		1	40621295	0.483164
1	40675241	0.299		1	40675241	0.665591		1	40675241	0.521758
1	40756625	0.693221		1	40756625	0.915186		1	40756625	0.835665
1	41026135	0.144131		1	41026135	0.977302		1	41026135	0.999092
1	41066519	0.549914		1	41066519	0.00796665		1	41066519	0.51486
1	41101761	0.132941		1	41101761	0.578124		1	41101761	0.0583147
1	41150845	0.665138		1	41150845	0.585727		1	41150845	0.25073
1	41151109	0.0831788		1	41151109	0.0239879		1	41151109	0.0750382
1	41153293	0.026577		1	41153293	0.407133		1	41153293	0.17723
1	41158079	0.413124		1	41158079	0.582044		1	41158079	0.881396
1	41162107	0.487718		1	41162107	0.818526		1	41162107	0.414842
1	41163035	0.148481		1	41163035	0.106321		1	41163035	0.392733
1	41168863	0.592823		1	41168863	0.957402		1	41168863	0.92144
1	41182244	0.933032		1	41182244	0.838212		1	41182244	0.544924
1	41192775	0.85688		1	41192775	0.790629		1	41192775	0.893618
1	41209634	0.864987		1	41209634	0.476176		1	41209634	0.849701
1	41248966	0.756976		1	41248966	0.317918		1	41248966	0.269572
1	41272416	0.160913		1	41272416	0.0135707		1	41272416	0.244008
1	41289533	0.593217		1	41289533	0.927265		1	41289533	0.209125
1	41315522	0.762552		1	41315522	0.210423		1	41315522	0.921772
1	41329364	0.511783		1	41329364	0.590693		1	41329364	0.375547
1	41332965	0.361406		1	41332965	0.577189		1	41332965	0.56388
1	41336865	0.965813		1	41336865	0.890166		1	41336865	0.43235
1	41356813	0.771497		1	41356813	0.257218		1	41356813	0.748816
1	41361502	0.975524		1	41361502	0.504072		1	41361502	0.610296
1	41376431	0.414898		1	41376431	0.361029		1	41376431	0.69045
1	41383898	0.156369		1	41383898	0.000759435		1	41383898	0.00465987
1	41418106	0.720398		1	41418106	0.571183		1	41418106	0.917202
1	41467610	0.417265		1	41467610	0.91527		1	41467610	0.414886
1	41506577	0.306237		1	41506577	0.147465		1	41506577	0.0152057
1	41524206	0.981181		1	41524206	0.103139		1	41524206	0.22644
1	41529366	0.751573		1	41529366	0.225564		1	41529366	0.255954
1	41561605	0.950473		1	41561605	0.528868		1	41561605	0.0135318
1	41595790	0.382106		1	41595790	0.137568		1	41595790	0.925916
1	41617777	0.915427		1	41617777	0.224002		1	41617777	0.256935
1	41625981	0.0155064		1	41625981	0.550863		1	41625981	0.114934
1	41640540	0.420481		1	41640540	0.593628		1	41640540	0.663186
1	41662753	0.390415		1	41662753	0.406311		1	41662753	0.576745
1	41667085	0.443112		1	41667085	0.615123		1	41667085	0.557064
1	41677823	0.582666		1	41677823	0.744516		1	41677823	0.541313
1	41703229	0.350295		1	41703229	0.938864		1	41703229	0.050286
1	41752821	0.112212		1	41752821	0.145892		1	41752821	0.506914
1	41783187	0.930388		1	41783187	0.943234		1	41783187	0.512881
1	41857712	0.190802		1	41857712	0.287081		1	41857712	0.0336868
1	41911571	0.534336		1	41911571	0.327892		1	41911571	0.928252
1	41967571	0.592047		1	41967571	0.968295		1	41967571	0.641656
1	42006314	0.902778		1	42006314	0.801353		1	42006314	0.0425704
1	42031461	0.864651		1	42031461	0.86929		1	42031461	0.583902
1	42065858	0.494427		1	42065858	0.847906		1	42065858	0.179818
1	42084691	0.330761		1	42084691	0.734298		1	42084691	0.0979065
1	42115647	0.412508		1	42115647	0.741899		1	42115647	0.60756
1	42118124	0.915159		1	42118124	0.928034		1	42118124	0.237857
1	42145711	0.607723		1	42145711	0.868627		1	42145711	0.19221
1	42195684	0.8583		1	42195684	0.986368		1	42195684	0.305676
1	42228551	0.70424		1	42228551	0.84856		1	42228551	0.242176
1	42276315	0.753791		1	42276315	0.958533		1	42276315	0.527436
1	42333883	0.887783		1	42333883	0.685573		1	42333883	0.342874
1	42360698	0.035309		1	42360698	0.273436		1	42360698	0.714884
1	42398511	0.664622		1	42398511	0.973582		1	42398511	0.207738
1	42417479	0.474306		1	42417479	0.652832		1	42417479	0.149238
1	42458192	0.03787		1	42458192	0.182407		1	42458192	0.761315
1	42488272	0.668114		1	42488272	0.989106		1	42488272	0.724802
1	42512240	0.9963		1	42512240	0.977502		1	42512240	0.156025
1	42522160	0.396121		1	42522160	0.477871		1	42522160	0.94968
1	42529650	0.873121		1	42529650	0.90255		1	42529650	0.861446
1	42538195	0.529763		1	42538195	0.327964		1	42538195	0.545102
1	42570977	0.266327		1	42570977	0.599109		1	42570977	0.510048
1	42584800	0.208783		1	42584800	0.668815		1	42584800	0.168952
1	42630240	0.51306		1	42630240	0.918566		1	42630240	0.519425
1	42685584	0.775619		1	42685584	0.00581333		1	42685584	0.114592
1	42763977	0.383193		1	42763977	0.896266		1	42763977	0.794577
1	42781446	0.765263		1	42781446	0.146115		1	42781446	0.982216
[truncated: 34,174 more rows]
