# Supplementary material for: Multi-Trait Genomic Prediction Models Enhance the Predictive Ability of Grain Trace Elements in Rice
Source: Front Genet. 2022 Jun 22;13:883853. doi: 10.3389/fgene.2022.883853 (PMC9257107; doi:10.3389/fgene.2022.883853)
Supplement: Supplementary file 2 [file Table1.XLSX]

## Sheet: Additional file 1
Supplementary Table 1 List of rice accessions used in this study
Variety	Ecotype	Origin
9311	Indica	China
77-175	Japonica	China
Aiheinuo		China
Aishushu	Japonica	China
Asominori	Japonica	China
Bai Ke Han He	Indica	China
Basanzhan	indica	China
Basmati 385	Indica	China
Bawangbian	Indica	China
Beitiandao	Indica	China
Bobai	Indica	China
Bolizhan		China
BR11	Indica	Bangladesh
C418	Japonica	China
CBao	Japonica	China
Chuanzao		China
Chujing 27	Japonica	China
CHUNJIANG 06	Japonica	China
Cigeulis	Indica	Indonesia
Ciherang-Subi	Indica	Indonesia
Cisadane	Indica	Indonesia
CPSLO17	Japonica	China
Cypress	Japonica	China
Dabaizao		China
Dahanala 2220	Japonica	China
Dajianma		China
Dalizaoshu		China
Daozhan1		China
Dawdam	Japonica	China
Dian 4	Japonica	China
Dijiaowujian	Indica	China
Dongye 1	Japonica	China
Duo Xi No1	Japonica	China
Erqizhan		China
Fanzhanzhong		China
Fengbazhan	Indica	China
Ganxiang	Indica	China
Gaosuizhong		China
Gouzaizhan		China
Guangchangai6	indica	China
Guanghui312		China
Guangke36	Indica	China
Guanglu ai 4	Indica	China
Guangxiximi		China
Guihuahuang	Japonica	China
Guinongzhan		China
Handao		China
Hanernuo		China
Hanmadao	Indica	China
Haobuke	Japonica	China
Heidinuo		China
Heuinuo		China
Hexie 22	Japonica	China
Hongfuzao2		China
Huajing Xian 74	Indica	China
Huang Huazhan	Indica	China
Huang Si Gui Zhan	Indica	China
Huazhan	Indica	China
Huiyouzhan		China
Inpari26	Indica	Indonesia
Inpari27	Indica	Indonesia
Inpari28	Indica	Indonesia
IR24	Indica	Asia
IR26	Indica	China
IR26	Indica	Asia
IR32	Indica	China
IR32	Indica	Asia
IR36	Indica	China
IR36	Indica	Asia
IR40	Indica	China
IR50	Indica	Myanmar
IR5564-44-2-3	Indica
IR56	Indica	China
IR58	Indica	Asia
IR58025	Indica	China
IR60	Indica	Asia
IR62	Indica	Asia
IR64	Indica	Asia
IR65600-81-5-3-2	Indica
IR66	Indica	Cambodia
IR70	Indica	Asia
IR71700-247-1-1-2	Indica
IR72	Indica	Asia
IR72158-16-3-3	Indica
IR73707-45-3-2-3	Indica
IR74	Indica	Asia
IR8	Indica	Asia
IR8.Guangdong	Indica	China
IRRI102	Indica	Philippines
IRRI103	Indica	Philippines
IRRI104	Indica	Philippines
IRRI105	Indica	Philippines
IRRI106	Indica	Philippines
IRRI108	Indica	Philippines
IRRI109	Indica	Philippines
IRRI115	Indica	Philippines
IRRI116	Indica	Philippines
IRRI119	Indica	Philippines
IRRI122	Indica	Philippines
IRRI123	Indica	Philippines
IRRI134	Indica	Philippines
IRRI135	Indica	Philippines
IRRI136	Indica	Philippines
IRRI141	Indica	Philippines
IRRI145	Indica	Philippines
IRRI146	Indica	Philippines
IRRI147	Indica	Bangladesh
IRRI148	Indica	Philippines
IRRI150	Indica	Philippines
IRRI151	Indica	Philippines
IRRI154	Indica	Philippines
IRRI156	Indica	Philippines
IRRI161	Indica	Philippines
IRRI168	Indica	Philippines
IRRI172	Indica	Philippines
IRRI174	Indica	Philippines
Jasmine 85	Indica	Vietnam
Jiahe 212	Japonica	China
Jianshengdao		China
Jindezao		China
Jinnan Wan	Indica	China
Jiuzhan		China
Kanto 146	Japonica	China
Kanto 51	Indica	China
Kengzao1		China
Keqingnuo		China
Koshihikari	Japonica	China
Kyu 630	Indica	China
Lan Sheng	Japonica	China
Lemont	Japonica	China
Lenon	Indica	China
Lijinghongmi		China
Long Ge 113	Indica	China
Longchuanhaihe		China
Longjing 21	Japonica	China
Longjing 46	Indica	China
Longtepu	Indica	China
Lujingzhan1		China
Luxiangzhan		China
Maguzi	Japonica	China
Mahsun	Indica	Malaysia
Makezhan		China
Mamagu	Indica	China
Manawthukha	Indica	Myanmar
Manzhan		China
Mekongga	Indica	Indonesia
Menjiaheisi		China
Menjiaolao4		China
Milyang23	Indica	Korea
Min Kezao 1	Indica	China
Miryang 42	Japonica	China
Miryang 46	Indica	China
Mtu110	Indica	India
Nanbaozao	Indica	China
Nancong3	Indica	China
Nanjing 46	Japonica	China
Nanshuangai		China
Neixiang7	Japonica	China
NSIC142	Indica	Philippines
Nsic2011	Indica	Philippines
NSIC2013	Indica	Philippines
Nsic-Rc141	Indica	Philippines
NSIC-RC152	Indica	Philippines
NSIC-RC154	Indica	Philippines
NSIC-RC160	Indica	Philippines
NSIC-RC216	Indica	Philippines
Nuozai		China
OM 6600	Indica	Vietnam
OM 6677	Indica	Vietnam
OM4900	Indica	Vietnam
OM5629	Indica	Vietnam
OM6161	Indica	Vietnam
OM6162	Indica	Vietnam
Peiai 64	Indica	China
Peta	Indica	China
PSB-RC32	Indica	Philippines
PSB-RC4	Indica	Philippines
PSB-RC6	Indica	Philippines
PSB-RC74	Indica	Philippines
Pusa33	Indica	China
Qianza1		China
Qinghuaai6		China
Qingxiaojinzao		China
Qizhan		China
R308(Wuxiufu308)		China
RC226	Indica	Philippines
Rc240	Indica	Philippines
RC354	Indica	Philippines
Rethu heenati	Indica	China
Ribenzhong		China
Rice Noodles		China
Sabitri	Indica	Nepal
Saltolsinthwelatt	Indica	Myanmar
Sambamahsun	Indica	India
Sanqizao		China
Shanyou836-1		China
Shuangjingzhan		China
Shuifendan		China
Simiao	Indica	China
Suijing No. 4	Japonica	China
Suijingzhan		China
Swarna	Indica	India
Swr17	Japonica	China
Taitung 328	Japonica	China
Tajingnuo		China
TDK 8	Indica	Laos
Tetep	Indica	China
Three Grains	Japonica	China
Tianfeng	Indica	China
Tianfeng	Indica	China
Tieyangkuai		China
Tn1	Indica	China
Wanlox	Indica	China
Wanninggu2		China
Wenchangzhan		China
Wushanyouzhan	Indica	China
Wuyunjing 3	Japonica	China
Wuyunjing 7	Japonica	China
Wuzaizao		China
Xiang Ii	Indica	China
Xiangmi		China
Xianshuizhan		China
Xianxiaozhan	Indica	China
Xieqingzao B	Indica	China
Xinbaoai		China
Xintieda		China
Xintuanheigu	Japonica	China
Xinzhouzhan		China
Xiushui 11	Japonica	China
Xixuan No 4	Indica	China
Xixuan No4	Indica	China
XTZ	Indica	China
Yanfeng 47	Indica	China
Yeqinglun	indica	China
Yexiazhang		China
Yizhixiang	Indica	China
Youliang		China
Yuanzhen397		China
Yuefeng B	Indica	China
Yuexiangzhan		China
Yujingzhan2		China
Yunjing 37	Japonica	China
Zaobaizai		China
Zaohebaike		China
Zaoshunonghu 6hao	Japonica	China
ZF802	Indica	China
Zhangu	Indica	China
Zhenshan 97	Indica	China
Zhong Zao11	Japonica	China
Zhongnong No. 4	Indica	China
